# Supplementary material for: Zinc protoporphyrin levels in COVID-19 are indicative of iron deficiency and potential predictor of disease severity
Source: PLoS One. 2022 Feb 3;17(2):e0262487. doi: 10.1371/journal.pone.0262487 (PMC8812978; doi:10.1371/journal.pone.0262487)
Supplement: S1 Data — Minimal dataset are given as a supplementary file and uploaded to the Plosone submission system. (XLSX) [file pone.0262487.s003.xlsx]

## Sheet: Patient info
patient code	Age	Gender	Day group	Day	WBC	NEUT (%)	LYMPH (%)	Mono (%)	EO (%)	BASO(%)	Neu (#)	Lym (#)	Mono (#)	Eos (#)	Baso (#)	RBC	Hgb	HCT	MCV	MCH	MCHC	RDW-SD	RDW-CV	PLT	MPV	PDW	P-LCR	PCT	N/L Ratio	Macro-R	Micro-R	RBC-He	RET%	RET#	IRF	LFR	MFR	HFR	RET-He	AS-LYMP#(10^3/uL)	AS-LYMP%(%)	RE-LYMP#(10^3/uL)	RE-LYMP%(%)	NEUT-RI(FI)	NEUT-GI(SI)	IL-6	Iron	TDBK	Ferritin
1	58	Female	1	5	4.46	71.6	20.2	5.8	2	0.4	3.19	0.9	0.26	0.09	0.02	4.4	10.4	31.8	72.1	23.6	32.7	35.3	13.6	684	9.8	10.5	23.6	0.67	3.54	3.3	18.1	24.7	2.34	0.1154	41.9	58.1	22.6	19.3	27.6					54.1	147	107	76	169	1006
1	58	Female	2	15	6.07	67.2	23.1	8.2	1	0.5	4.08	1.4	0.5	0.06	0.03	5	11.7	36.6	73.5	23.5	32	36.7	14.3	754	9.6	10.9	22.6	0.73	2.91	4	16.8	23.8	2.55	0.1229	32.8	67.2	20.5	12.3	26.6	0	0	0.13	2.2	45.1	153.5	32.8	80	258	565
2	36	Male	1	5	7.79	79.5	14.4	4.4	1.2	0.5	6.2	1.12	0.34	0.09	0.04	4.9	14.9	42	85.7	30.4	35.5	35.8	11.5	165	11.4	14.5	34.7	0.19	5.54	4.1	1.5	31	1.77	0.0834	18.9	81.1	10.7	8.2	34.7	0.04	0.5	0.08	1	46.4	146.2	2	15	139	1860
2	36	Male	2	15	9.46	74.5	17.9	7	0.2	0.4	7.05	1.69	0.66	0.02	0.04	5	14.9	42.9	86	29.9	34.7	37.4	12	320	11.4	14.4	36.4	0.36	4.17	4.1	1.8	30.7	1.85	0.0899	10.7	89.3	8.8	1.9	32.1	0.12	1.3	0.21	2.3	44.6	156.6	2.96	111	188	1685
3	47	Male	1	5	7.15	61.5	27.4	9	1.7	0.4	4.4	1.96	0.64	0.12	0.03	4.7	14.3	40.5	85.6	30.2	35.3	38.8	12.4	235	10.7	13.8	31.8	0.25	2.24	3.9	2.2	30.7	0.9	0.0415	26.7	73.3	12.3	14.4	32.4					50.6	149.2	2	76	214	1475
3	47	Male	2	15	9.19	66.4	23.5	8.5	1.3	0.3	6.1	2.16	0.78	0.12	0.03	4.9	14.7	41.6	85.8	30.3	35.3	39.8	13	225	11.3	13.7	34.4	0.25	2.82	4.2	2.1	30.6	2.79	0.1328	11.1	88.9	9.2	1.9	34.5								94	309	585
4	60	Male	1	5	5.19	81.1	13.5	5.2	0	0.2	4.21	0.7	0.27	0	0.01	4.4	13.2	37.1	84.9	30.2	35.6	36.6	11.9	135	9.1	9.3	17.8	0.12	6.01	3.6	1.7	30.9	0.32	0.0136	5	95	4.5	0.5		0.03	0.6	0.08	1.5	52.1	150	24.1	16	214	379
4	60	Male	2	15	3.72	59.5	30.6	7.5	1.9	0.5	2.21	1.14	0.28	0.07	0.02	4	12.2	33.9	85.4	30.7	36	35.4	11.5	62	9.3	8.5	18.6	0.06	1.94	3.6	1.3	30.9	0.79	0.0311	5.8	94.2	3.8	2	38.3							23.7	175	278	353
5	52	Male	1	5	6.49	73.2	13.3	12	1.5	0	4.75	0.86	0.78	0.1	0	3.3	9.6	29.9	91.7	29.4	32.1	53.1	15.9	161	9.1	8.7	17.6	0.15	5.52	4.5	2.4	28.4	1	0.0317	7.4	92.6	6.8	0.6	32.6							33.5	53	156	621
5	52	Male	2	15	20.25	85.8	5.3	8.8	0	0.1	17.36	1.07	1.79	0	0.03	3.66	10.5	36.7	100.3	28.7	28.6	60.9	16.4	322	10.6	12.8	29.7	0.34	16.2243	9.7	1.5	28.1	0.71	0.0248	12.4	87.6	12.1	0.3	32.8								58	131	1642
6	36	Male	1	5	7.46	78.2	11.8	9.9	0	0.1	5.83	0.88	0.74	0	0.01	5.4	15.8	45.3	84.4	29.4	34.9	38.5	12.5	192	8.8	9.4	16.8	0.17	6.63	4.2	2.8	29.9	0.33	0.0174	2.5	97.5	2.5	0	30.2	0.04	0.5	0.08	1.1	50.7	145.9	16.2	6	235	724
6	36	Male	2	15	6.08	57.7	30.6	10.2	1	0.5	3.51	1.86	0.62	0.06	0.03	4.97	14.7	42	84.5	29.6	35	39.1	12.8	264	9.3	10	20.2	0.25	1.83	4.2	2.7	29.7	1.05	0.0522	4.1	95.9	3.7	0.4	33.8	0	0	0.04	0.7	47	155.9	2	75	289	309
7	53	Male	1	5	7.71	50.4	31	13.1	4.7	0.8	3.89	2.39	1.01	0.36	0.06	4.9	14.1	41.8	85.7	28.9	33.7	37.7	12	277	8.6	9	13.6	0.24	1.63	3.8	1.6	29.9	0.77	0.0364	7.6	92.4	6.4	1.2	28.3							25.2	29	237	155
7	53	Male	2	15	8.71	59.5	26.6	8.7	4.1	1.1	5.17	2.32	0.76	0.36	0.1	5.03	14.7	42.7	84.9	29.2	34.4	37.2	12.2	388	8.6	8.8	13.5	0.33	2.27	4.1	2.2	29.7	0.84	0.0423	8.6	91.4	7.3	1.3	31.4							13.6	48	259	139
8	42	Male	1	5	4.66	73.8	17.6	8.4	0	0.2	3.44	0.82	0.39	0	0.01	5.2	15.6	44.9	87.2	30.3	34.7	40.3	12.5	147	10.3	12	26.7	0.15	4.2	4	2															14.5	44	224	1214
8	42	Male	2	15	5.62	63.1	24.4	10	2	0.5	3.55	1.37	0.56	0.11	0.03	5.3	16.1	45.7	86.2	30.4	35.2	38.8	12.4	415	9.2	9.9	18.5	0.38					0.89	0.0472	10.9	89.1	8.5	2.4	33.1								128	240	1605
9	61	Male	1	5	5.81	73.9	14.8	9.5	1.5	0.3	4.29	0.86	0.55	0.09	0.02	4.2	11.9	34.3	81.1	28.1	34.7	35.1	12.1	291	9.8	10.4	22.4	0.28	4.99	4.1	3.6	28.9	0.92	0.0392	16.3	83.7	11.9	4.4	24.2							64.8	10	212	663
9	61	Male	2	15	10.12	67.3	22.3	7.5	2.3	0.6	6.81	2.26	0.75	0.23	0.06	4.9	13.4	40.3	82.8	27.5	33.3	37.4	12.6	418	9.4	10.1	20.9	0.39	3.01	4.2	3.1	28.3	2.83	0.2394	29.7	70.3	19	10.7	30.7								61	355	371
10	53	Female	1	5	5.64	55.5	38.8	5.5	0	0.2	3.13	2.19	0.31	0	0.01	4.4	13.1	38.6	87.1	29.6	33.9	41.4	13.1	190	10.9	12.4	31.9	0.21	1.43	3.5	2.1		0.75	0.0334	10	90	7.7	2.3	31.7	0.04	0.7	0.07	1.3	49.2	146.4	24.1	11	199	403
10	53	Female	2	15	5.63	30.5	56	9.9	3.2	0.4	1.72	3.15	0.56	0.18	0.02	5	15	44.7	89.4	30	33.6	42.6	13.2	386	10.7	13.9	32.1	0.41	0.55	3.9	1.7	30.4	1.08	0.0532	17	83	13.4	3.6	33.6	0.09	1.6	0.2	3.7	46.1	143.7	29.4	104	268	1018
11	39	Male	1	5	3.69	38.2	45	14.9	1.4	0.5	1.41	1.66	0.55	0.05	0.02	5.4	15.7	46.9	86.4	28.9	33.5	40.9	13.1	175	11	12.7	32.5	0.19	0.85	4.2	2.1	29.9	0.77	0.04	3.6	96.4	2.5	1.1	30	0	0	0.19	4.8	52	156.3	6.38	45	243	646
12	39	Male	2	15	9.1	68.9	21.1	7.5	2	0.5	6.27	1.92	0.68	0.18	0.05	5.99	17.5	50.8	84.8	29.2	34.4	40.4	13.2	287	10.3	12.6	28.5	0.3	3.2	4.5	2.5	29.7	2.23	0.1336	9.7	90.3	8.2	1.5	33	0	0	0.06	0.7	43.6	153.3	2	96	279	667
13	66	Male	1	5	4.19	84.1	9.5	6.2	0.2	0	3.52	0.4	0.26	0.01	0	4.4	12.6	36.6	82.8	28.5	34.4	42.2	14	143	10.2	12.6	28.6	0.15	8.8	3.8	4.5	28.9	0.37	0.0164	7.9	92.1	7.1	0.8	29.2							38.7	15	221	793
13	66	Male	2	15	7.47	85.5	7.2	7.2	0	0.1	6.38	0.54	0.54	0	0.01	3.75	10.4	32.2	85.9	27.7	32.3	44	14	282	10.9	13.7	32.3	0.31	12.74	3.3	3.7	28.3	0.71	0.0266	9.4	90.6	7.6	1.8	23.4	0.03	0.4	0.08	1.1	49.8	141.4	35.4	36	156	945
14	64	Male	1	5	13.29	80.6	10.8	8.3	0.1	0.2	10.72	1.44	1.1	0.01	0.02	4.4	13.7	39.8	89.8	30.9	34.4	43.8	13.2	162	11.2	14	34.6	0.18	7.44	3.5	1.3	31.6	1.67	0.0703	17.4	82.6	10.5	6.9	30	0	0	0.08	0.6	51.3	156.6	50.3	12	273	313
14	64	Male	2	15	5.71	61.6	27.3	9.5	1.2	0.4	3.52	1.56	0.54	0.07	0.02	3.5	11	31.6	89.5	31.2	34.8	43.4	13.2	172	12.1	15.8	42.3	0.21	2.26	2.9	1.3	31.7	0.98	0.0341	24.3	75.7	14.3	10	33.1								21	236	319
15	49	Male	1	5	4.48	59.6	31.7	8.3	0.2	0.2	2.67	1.42	0.37	0.01	0.01	5.3	15.5	44.1	83.4	29.3	35.1	35.2	11.7	161	9.9	12.3	24.1	0.16	1.88	4.5	2.2	30	0.72	0.0382	3.6	96.4	3.4	0.2	30.7							13	34	246	533
15	49	Male	2	15	5.74	66.7	23.9	5.1	3.8	0.5	3.83	1.37	0.29	0.22	0.03	5.45	16.2	45.9	84.2	29.7	35.3	35	11.6	266	9.7	11.5	22.5	0.26	2.81	4.5	1.8	29.9	0.6	0.0327	4.3	95.7	4.1	0.2	31					45.6	147.1	2.83	49	248	1265
16	63	Female	1	5	4.58	47.3	37.7	12.9	2	0.7	2.17	1.7	0.59	0.09	0.03	4.17	13.3	38.8	93	31.9	34.3	46.3	13.6	183	10	10.6	24	0.18	1.35	3.6	1	32.2	0.71	0.0296	5.5	94.5	5.3	0.2	31.9	0	0	0.09	2	47.9	159.3	2	24	264	104
16	63	Female	2	15	4.16	63.1	26	8.2	2.2	0.5	2.63	1.08	0.34	0.09	0.02	4.27	13.5	39.1	91.6	31.6	34.5	45.4	13.4	209	10	11.2	24.7	0.21	2.43	3.5	0.9	31.7	0.53	0.0226	10	90	7.9	2.1	29.3							2	58	222	485
17	42	Female	1	5	4.98	91.2	6.8	1.6	0.1	0	4.54	0.34	0.08	0.02	0	4.59	13.3	38.3	83.4	29	34.7	40.4	13.3	181	10.4	11.5	27.6	0.19	13.4	3.8	3.6	29.7	0.97	0.0445	9.1	90.9	7.5	1.6	26.5	0.01	0.2	0.02	0.4	47.3	155.6	5.74	26	216	154
17	42	Female	2	15	7.69	83.7	11.3	4.7	0	0.3	6.44	0.87	0.36	0	0.02	4.81	14.1	41.2	85.7	29.3	34.2	41.2	13.2	287	10.8	13.4	32.7	0.31	7.4	3.8	2.1	29.4	0.72	0.0346	6.4	93.6	6.2	0.2	32	0.17	2.2	0.22	2.9	45	149.7	13.9	121	240	215
18	25	Female	1	5	5.08	69.8	13.6	14.6	1.4	0.6	3.55	0.69	0.74	0.07	0.03	4.15	13.4	38.9	93.7	32.3	34.4	40	11.8	196	12	15.1	41.8	0.23	4.9	3.2	0.6	31.9	0.88	0.0365	3.9	96.1	3.7	0.2	33.9					50.1	149.9	10.8	19	299	35
18	25	Female	2	15	7.42	76	17.4	5	1.3	0.3	5.64	1.29	0.37	0.1	0.02	4.9	15.7	43	87	31.8	36.5	37	11.6	290	10.8	13.7	31.9	0.31	4.37	4	1.1	31.8	0.64	0.0316	2.3	97.7	1.9	0.4	34.4					44	153.5	10.9	90	300	110
19	38	Male	1	5	12.32	81.9	10.7	7.2	0	0.2	10.09	1.32	0.89	0	0.02	5.1	13.9	41.5	80.7	27	33.5	36	12.5	305	11.2	13.8	34.8	0.34	7.64	4.7	4.6	28.2	0.42	0.0218	8.3	91.7	7.3	1	29.3								52	207	345
19	38	Male	2	15	5.85	53.7	36.6	8.5	0.9	0.3	3.14	2.14	0.5	0.05	0.02	5	13.3	40.8	82.1	26.8	32.6	37.1	12.2	329	10	10.9	24.8	0.33	1.47	4.2	3.3	27.9	0.46	0.0219	3.6	96.4	3.3	0.3	29.7	0	0	0.03	0.5	45	143.3	6.21	55	212	321
20	47	Female	1	5	5.68	54.7	30.3	12.5	2.1	0.4	3.11	1.72	0.71	0.12	0.02	4.8	14.5	42.1	87.7	30.2	34.4	39.8	12.4	281	10	11.3	25.3	0.28	1.81	3.7	1.4	30.4	1.21	0.0581	7.9	92.1	6.7	1.2	33.8	0.04	0.7	0.11	1.9	49.2	139.6	5.91	48	207	691
20	47	Female	2	15	4.99	38.3	49.3	9.8	2	0.6	0.4	2.46	0.49	0.1	0.03	4.3	13.1	38.5	89.5	30.5	34	42.5	13.1	150	11.1	13.2	34	0.17	0.84	3.5	1.2	30.7	1.96	0.0843	17.6	82.4	12.2	5.4	34.6	0	0	0.05	1	48.1	154.4	2.32	49	231	332
21	21	Female	1	5	6.79	63.3	26.5	10	0.1	0.1	4.29	1.8	0.68	0.01	0.01	4.2	12.8	37.6	89.5	30.5	34	43.4	13.3	166	11.9	16.2	40.7	0.2	2.38	3.4	1.2	30.4	1.01	0.0424	9.1	90.9	6.7	2.4	29.6	0	0	0.12	1.8	52.4	146.7	4.47	28	119	5
21	21	Female	2	15	9.1	74.6	18.8	5.4	0.9	0.3	6.79	1.71	0.49	0.08	0.05	3.95	11.8	36.3	91.9	29.9	32.5	42.7	12.9	309	12.1	15.4	41.5	0.37	3.97	3.3	1.8	30.2	1.52	0.06	11.3	88.7	8.9	2.4	32.5					50.4	139.8	2	39	360	8
22	27	Male	1	5	8.43	62.2	26.6	10.6	0.4	0.2	5.25	2.24	0.89	0.03	0.02	5.48	15.5	45.2	82.5	28.3	34.3	40.1	13.5	244	10	11.4	24.9	0.24	2.34	4.5	2.9	29	0.77	0.0422	3.5	96.5	3.5	0	30.2					47.6	139.6	7.95	18	205	163
22	27	Male	2	15	6.68	55.6	36.4	7	0.7	0.3	3.71	2.43	0.47	0.05	0.02	5.39	15	43.9	81.4	27.8	34.2	37.9	13	387	9.2	9.6	18.4	0.36	1.56				1.05	0.0566	2.7	97.3	2.7	0	31.8	0	0	0.06	0.9	47.2	148.3	2	142	243	285
23	55	Male	1	5	3.07	51.8	36.2	10.7	1.3	0	1.59	1.11	0.33	0.04	0	4.8	13.7	38.9	81	28.5	35.2	37.2	12.6	120	10.8	13.8	33.1	0.13	1.46	4.1	3.1	29.1	0.54	0.0259	5.7	94.3	5.4	0.3	28.3	0	0	0.04	1.2	45.9	144.8	6.01	19	327	124
23	55	Male	2	15	4.99	62.3	27.9	7.6	1.6	0.6	3.11	1.39	0.38	0.08	0.03	4.68	13.2	38.2	81.6	28.2	34.6	36.9	12.5	274	9.6	10.6	22.1	0.26	2.15				1.31	0.0613	13.4	86.6	11.7	1.7	31.7	0	0	0.06	1.2	45.1	148.8	2	116	337	193
24	36	Female	1	5	5.68	63.2	28.2	7.2	0.2	1.2	3.59	1.6	0.41	0.01	0.07	4.55	13.9	41	90.1	30.5	33.9	44	13.4	344	10.5	12	28.6	0.36	2.25	3.8	1.2	30.2	1.17	0.0532	6.9	93.1	6.8	0.1	32.3	0	0	0.05	0.9	47.3	155	2	77	353	12
24	36	Female	2	15	6.96	57.7	29.9	10.6	0.9	0.9	4.02	2.08	0.74	0.06	0.06	4.38	13.3	40.8	93.2	30.4	32.6	43	12.6	275	10.8	13.1	31.3	0.3	1.95	3.3	1.4	30.1	0.67	0.0293	2.9	97.1	2.7	0.2	32.4							2	212	363	39
25	40	Male	1	5	9.2	87.8	9.5	2.5	0	0.2	8.08	0.87	0.23	0	0.02	5	14.7	43.1	86.2	29.4	34.1	41.1	13.2	214	11.5	14.2	35.7	0.24	9.29				0.58	0.0293	6.2	93.8	5.5	0.7	27.2							6.82	14	291	2031
25	40	Male	2	15	11.38	65.5	17.1	16.9	0.4	0.1	7.45	1.95	1.92	0.05	0.01	4.3	12.2	37.5	87.8	28.6	32.5	42.5	13.8	327	10.4	11.3	27.5	0.34	3.82				2.02	0.1515	8.2	91.8	7.1	1.1	36.1							89.1	14	190	1626
26	89	Male	1	5	4.31	55.5	36.9	7.2	0.2	0.2	2.39	1.59	0.31	0.01	0.01	4.34	12.6	37.4	86.2	29	33.7	44.4	14.1	341	11.6	14.7	38.6	0.4	1.48	3.6	3.2	29.3	0.82	0.0356	9.3	90.7	8.1	1.2	31.1	0.3	0.7	0.07	1.6	45.8	151.4	7.52	25	190	442
26	89	Male	2	15	4.6	60.1	28.7	10.4	0.4	0.4	2.76	1.32	0.48	0.02	0.02	3.94	11.5	33.1	84	29.2	34.7	42.8	13.8	335	10.7	11.6	29.1	0.36	1.79	3.5	4	28.7	1.23	0.0485	14.3	85.7	11.6	2.7	31.2	0	0	0.14	3	43.2	149.4	2	51	180	263
27	71	Male	1	5	6.88	49.7	36.6	11.2	1.6	0.9	3.42	2.52	0.77	0.11	0.06	5.2	16.6	47.3	90.3	31.7	35.1	41.8	12.8	223	10.7	12.7	31.2	0.24	1.36	4	1.1	32	1.86	0.1648	7.4	92.6	6.3	1.1	35.4	0	0	0.02	0.4	52.8	149.4	2	101	310	61
27	72	Male	2	14	6.34	58	32.2	7.3	1.9	0.6	3.68	2.04	0.46	0.12	0.04	4.96	15.9	44.5	89.7	32.1	35.7	40.7	12.4	219	11.1	13.5	34.3	0.24	1.73	3.8	1.1	32	1.25	0.062	3	97	2.9	0.1	34	0.02	0.3	0.05	0.8	47.6	157	2	95	285	65
28	56	Male	1	5	5.17	58.4	30	8.7	1.9	1	3.02	1.55	0.45	0.1	0.05	4.92	14.6	40.9	83.1	29.7	35.7	38	12.5	350	9.6	9.8	21.2	0.34	1.83	4.3	3.2	29.8	1.55	0.0763	21.8	78.2	11.6	10.2	32.2	0	0	0.17	3.3	47.3	148	5.35	41	227	639
28	56	Male	2	15	5.89	53.3	34	9.5	2.2	1	3.14	2	0.56	0.13	0.06	5.1	15	43.1	8.9	29.2	34.8	38.5	13	296	8.5	9.5	14.8	0.25	1.57	4.4	3.2	29.8	1.4	0.0689	8.3	91.7	7	1.3	35.2	0.01	0.2	0.02	0.5	42.3	151.8	3.37	54	302	468
29	48	Male	1	5	3.65	53.1	37.3	7.4	1.9	0.3	1.94	1.36	0.27	0.07	0.01	4.8	14	40.3	83.3	28.9	34.7	36.5	12	205	10.8	12.6	30	0.22	1.43	4.2	2.4	29.8	0.86	0.0392	10.2	89.8	9	1.2	29.7					54.2	141.3	13.2	86	262	275
29	48	Male	2	15	4.63	65.3	25.3	7.1	1.9	0.4	3.02	1.17	0.33	0.09	0.02	4.63	13.8	38.7	83.6	29.8	35.7	36.1	11.9	221	11.1	13.8	33.4	0.24	2.53	4.1	2.4	29.9	1.15	0.0532	16	84	13.5	2.5	32.9	0.03	0.6	0.06	1.3	48.4	148.3	2	60	256	297
30	60	Male	1	5	7.56	60	26.2	9.3	1.6	0.9	4.69	1.98	0.7	0.12	0.07	4.2	13.6	40.6	96.7	32.4	33.5	48.1	13.5	334	12	15.7	41.6	0.4	2.31				0.6	0.0252	0.6	5	4.7	0.3	30.4							5.04	32	268	357
31	60	Male	2	15	6.18	46.7	38.2	11.3	1.9	1.9	2.88	2.36	0.7	0.12	0.12	4.4	13.7	43.1	98.6	31.4	31.8	47.8	13.1	3.7	10.9	13	31.8	0.33	1.22				0.94	0.0535	3.8	96.2	3.7	0.1	35.2							2	94	308	279
32	69	Female	1	5	7.69	90.4	7.7	1.8	0	0.1	6.95	0.59	0.14	0	0.01	4.59	12.1	35.7	77.8	26.4	33.9	42.1	15.1	255	11.2	13.2	34.4	0.28	11.27	3.8	11	27	0.34	0.0156	5.4	94.6	4.5	0.9	24.7	0.04	0.5	0.06	0.8	46.2	148.8	2	7	175	259
32	69	Female	2	15	3.63	62.7	25.1	10.2	1.7	0.3	2.28	0.91	0.37	0.06	0.01	4.47	11.6	35.3	79	26	32.9	42.5	14.8	383	9.6	10.6	22.1	0.37	2.74	4	9.2	26.6	0.98	0.0438	17.4	82.6	14.9	2.5	28.9	0.04	1.1	0.09	2.5	43.9	145.6	4.88	37	208	136
33	85	Male	1	5	2.87	69.8	16	10.8	3.1	0.3	2	0.46	31	0.09	0.01	3.9	10.8	33.2	85.8	27.9	32.5	48.4	15.4	155	9.7	9.7	22.7	0.15	4.35	3.2	4.8	21.6	0.65	0.0245	8.7	91.3	7.6	1.1	25.7					46.5	131.1	15.2	11	179	471
33	85	Male	2	15	5.15	73	14.8	11.8	0.4	0	3.76	0.76	0.61	0.02	0	3.57	10.2	31.8	89.1	28.6	32.1	47.8	14.7	258	10.3	10.6	26.6	0.27	5.25				1.23	0.0439	12.7	87.3	10.4	2.3	30.4	0	0	0.08	1.6	42.3	139.6	11.5	61	164	372
34	69	Male	1	5	2.62	91.6	5	3.4	0	0	2.4	0.13	0.09	0	0	3.1	9.3	27.4	88.1	29.9	33.9	52.1	16.5	75	12.1	16.9	40.4	0.09	18.46	4	3.1	30.4	2.13	0.0635	10.2	89.8	7.9	2.3	32.6					57.3	140.4	6.88	67	209	1481
34	69	Male	2	15	5.81	70.3	20.3	7.3	1.2	0.3	4.17	1.29	0.44	0.07	0.02	3.17	9.8	29.2	92.1	30.9	33.6	53.2	16.4	207	10.4	11.1	27.8	0.22	3.46	5.1	1.8	31.1	4.35	0.1379	11.7	88.3	7.4	4.3	35	0	0	0.16	2.7	51.5	158.9	30	91	200	915
35	41	Male	1	5	6.71	70.7	13.3	12.4	2.4	1.2	4.75	0.89	0.83	0.16	0.08	4.61	13.8	39.8	86.3	29.9	34.7	39.9	13	213	10.9	13	33	0.23	1.32	3.8	2.2	29.8	1.28	0.059	11.2	88.8	9.7	1.5	32.3	0	0	0.04	0.6	47.9	149.5	6.88	23	261	153
35	41	Male	2	15	3.11	44.9	44.1	8.3	1.6	1	1.4	1.36	0.26	0.05	0.05	5.1	14.8	43.8	88	29.4	33.4	39.4	13.4	136	11.2	14.5	35.1	0.15	1.02	4.1	2	29.7	0.67	0.0492	7.8	92.2	6.6	1.2	29.6	0	0	0.06	2.1	47.6	136.6	2.13	91	210	407
36	67	Female	1	5	4.46	62.9	29.1	7.6	0.2	0.2	2.8	1.3	0.34	0.01	0.01	4.55	12.9	38.7	85.1	28.4	33.3	43.1	13.9	153	12.3	15.4	42.6	0.19	2.16	3.8	3.2	28.8	0.62	0.0282	10.9	89.1	9.2	1.7	29.5	0.03	0.7	0.06	1.3	45.2	150.3	11.6	37	97	107
36	67	Female	2	15	7.34	71.8	19.3	7.5	1	0.5	5.27	1.42	0.55	0.07	0.03	4.3	12.1	37.8	87.5	28	32	45	14.2	243	11.5	15.4	37.6	0.28	3.71	3.9	2.7	28.2	1.11	0.0473	16.2	83.8	14.3	1.9	31.5	0	0	0.05	0.7	46.1	151.4	4.5	36	246	90
37	33	Female	1	5	7.94	75.8	14.6	8.9	0.6	0.1	6.01	1.16	0.71	0.05	0.01	3.44	9	27.3	79.4	26.2	33	39.8	14.1	263	10.1	10.6	25.1	0.27	5.27	3.1	6.3	26.6	1.21	0.0416	27	73	16.6	10.4	24.1					47.2	145	10.3	18	359	75
37	33	Female	2	15	7.29	75.6	16.9	5.6	1.5	0.4	5.51	1.23	0.41	0.11	0.03	3.31	8.5	27.3	82.5	25.7	31.1	41.4	13.8	306	10.6	12.1	29.4	0.32	4.58	3	6.5	26.4	1.33	0.044	23.2	76.8	11.6	11.6	24.6	0.06	0.8	0.11	1.5	50.1	148	7.89	33	336	56
38	23	Male	1	5	5.4	77.2	11.7	10.7	0.2	0.2	4.17	0.63	0.58	0.01	0.01	4.43	12.3	37.1	83.7	27.8	33.2	39.6	13	166	12.3	17.1	43.6	0.2	6.74	4	4	28.6	0.67	0.0297	7.5	92.5	6.6	0.9	28.3	0	0	0.02	0.4	47.4	155.9	27.7	10	238	148
38	23	Male	2	15	6.02	72.3	20.8	6.1	0.5	0.3	4.35	1.25	0.37	0.03	0.02	4.46	12.6	38.4	86.1	28.3	32.8	40.1	12.9	104	12.3	17.8	43.6	0.13	3.38	3.7	3.6	28.5	0.42	0.0187	1.8	98.2	1.1	0.7	27.6					57	142.8	27.8	22	62	170
39	21	Female	1	5	14.66	82.3	10.6	7	0	0.1	12.7	1.56	1.02	0	0.01	4.38	11.2	34.5	78.8	25.6	32.5	42.6	15	276	11.3	14.2	35.8	0.31	7.55	3.9	9	26.1	1.63	0.0714	24.9	75.1	17	7.9	22.6	0.1	0.7	0.19	1.3	47.6	153.4	9.15	21	395	25
39			2	13	27.54	79.2	12.2	8.1	0.3	0.2	21.8	3.37	2.23	0.09	0.05	4.7	12.1	38.9	83.3	25.9	31.1	46.8	16	423	11.2	13.2	34.2	0.47	6.47				1.78	0.0831	14.1	85.9	12.1	2	30.6	0.11	0.4	0.24	0.9	49.5	152.5	11.8	40	313	129
40	60	Male	1	5	10.49	90	4.7	5.2	0	0.1	9.44	0.49	0.55	0	0.1	5.06	14.3	41.7	82.4	28.3	34.3	40.4	13.5	136	12.2	15.8	40.5	0.17	17.83	4.4	4.9	28.6	0.49	0.0248	9.5	90.5	8.1	1.4	26.9	0	0	0.01	0.2	54.4	138.8	55.2	12	306	234
40	60	Male	2	15	7.6	74.2	12.6	12	0.5	0.7	5.64	0.96	0.91	0.04	0.05	4.65	13.3	37.8	81.3	28.6	35.2	39.6	13.5	315	10.3	11.8	27.1	0.32	5.99	4.2	6.1	28.6	0.59	0.0274	12.9	87.1	10.4	2.5	28.1	0.08	1.1	0.11	1.4	44.4	145	56.5	17	249	200
41	79	Male	1	5	4.95	78	18	3.6	0.2	0.2	3.86	0.89	0.18	0.01	0.01	3.96	11.8	33.5	84.6	29.8	35.2	38.6	12.6	102	10.8	13.4	32.2	0.11	4.45	3.5	2.7	30.4	0.4	0.0158	3.8	96.2	3.8	0	32.4	0.02	0.4	0.05	1	48.8	151.2	86.5	13	175	1413
41	79	Male	2	15	2.64	67	28.8	3.8	0	0.4	1.77	0.76	0.1	0	0.01	4.17	12.4	35.3	84.7	29.7	35.1	38.4	12.6	228	10	10.8	25.6	0.23	2.33				0.83	0.0346	12.1	87.9	9.3	2.8	34.3							20.7			1298
42	35	Male	1	5	11.33	86.4	10.1	3.2	0.1	0.2	9.8	1.14	0.36	0.01	0.02	4.87	14.3	40.8	83.8	29.4	35	36.6	12.1	187	10	11.3	24.2	0.19	9.41	4.1	2.9	30.1	0.63	0.0307	10.2	89.8	8.8	1.4	26.4	0.01	0.1	0.03	0.3	44.7	142	65	6	140	890
42	35	Male	2	15	6.06	51.5	39.6	6.5	1.7	0.7	3.09	2.37	0.39	0.1	0.04	5.25	15.6	44.6	85	29.7	35	37.4	12.4	282	9.7	11	23	0.28	1.3	4.7	2.4	29.6	1.29	0.0677	16.1	83.9	13.3	2.8	35.2	0.03	0.05	0.07	1.2	43.6	143.8	46.7	108	225	1599
43	37	Male	1	5	6.16	72	14.8	10.1	1.5	1.6	4.44	0.91	0.62	0.09	0.1	4.62	14.5	42.9	92.9	31.4	33.8	39.8	11.9	214	11.2	13.4	33.9	0.24	4.75	3.5	1	31.4	1.53	0.0707	8.1	91.9	6.4	1.7	33.8	0	0	0.03	0.5	53.9	137.9	8.51	27	282	273
43	37	Male	2	15	5.1	60.4	29	9.8	0.2	0.6	3.08	1.48	0.5	0.01	0.03	4.7	14.7	42.2	89.8	31.3	34.8	39.1	11.9	205	10.6	12.4	29.5	0.22	2.01	3.5	0.9	31.6	0.94	0.0442	6.4	93.6	5.1	1.3	33.5	0	0	0.04	0.8	52.2	153.5	2.59	16	265	355
44	54	Male	1	5	4.93	89.9	7.7	1.9	0.6	0	4.26	0.33	0.09	0.03	0	4.3	12.7	37.5	87.2	29.5	33.9	42.5	13.6	134	11.7	11.8	35.4	0.16	11.66	3.8	3.2	29.2	0.84	0.0361	10.1	89.9	8.6	1.5	33.9	0	0	0.02	0.4	53.9	152.1	880	203	344	1378
44	54	Male	2	15	2.93	75.5	18.1	4.1	2	0.3	2.21	0.53	0.12	0.06	0.01	4.08	11.9	35.9	88	29.2	33.1	43.7	13.8	109	11.5	14.5	36.1	0.13	4.49	3.7	2.6	29.5	0.98	0.04	13.6	86.4	11.2	2.4	33					59.5	150	>1000	51	169	1167
45	80	Female	1	5	3.25	47.4	40.3	11.1	0.9	0.3	1.54	1.31	0.36	0.03	0.01	5.28	15.7	46.9	88.8	29.7	33.5	42.4	13	145	10.5	12	29.2	0.15	1.26	3.9	1.7	29.5	0.53	0.028	1.3	98.7	1.3	0	29.2	0	0	0.2	0.6	43.3	153.8	8.31	30	252	125
45	80	Female	2	15	3.99	50.4	38.8	10	0.5	0.3	2.01	1.55	0.4	0.02	0.01	5.11	15.4	46.3	90.6	30.1	33.3	42.6	12.9	152	10	11.9	25.5	0.15	1.35	4	1.8	29.7	0.47	0.024	3.5	96.5	3.5	0	30.8	0	0	0.05	1.3	44.1	151.3	13.8	21	231	127
46	42	Male	1	5	4.63	57.1	31.3	9.7	1.7	0.2	2.64	1.45	0.45	0.08	0.01	4.47	12.9	36.2	81	28.9	35.6	35	12	330	9.7	10	21.3	0.32	1.85	4.2	3.8	29.2	0.59	0.0264	9.3	90.7	7.1	2.2	31.5	0.11	2.4	0.15	3.2	41.6	140.1	21.8	60	259	450
46	42	Male	2	15	4.04	42.1	43.8	10.4	3.2	0.5	1.7	1.77	0.42	0.13	0.02	4.64	13.2	38	81.9	28.4	34.7	35	11.9	433	9.4	10.2	20.1	0.41	0.89	4.1	3.1	29.3	1.2	0.0557	13	87	10.8	2.2	32.9					43.8	140.1	17.4	70	285	487
47	51	Male	1	5	13.13	90.6	4.7	4.2	0.1	0.4	11.92	0.6	0.55	0.01	0.02	4.1	9.7	33.6	80.4	23.2	28.9	47.4	16.3	377	9.7	10.7	22.8	0.37	19.87				0.48	0.0201	16.6	83.4	13.9	2.7	21.4	0.07	0.5	0.1	0.7	50.5	141.1	79.1	26	454	1233
47	51	Male	2	15	12.59	65.5	21.7	11.5	0.3	1	8.25	2.89	1.03	0.02	0.03	4.67	10.9	36.6	78.4	23.3	29.8	44.3	16	539	10.3	10.9	26.6	0.56	3.02				1.02	0.0476	29.3	70.7	15.8	13.5	22.1					45.9	144.5		38	185	1651
48	57	Male	1	5	8.61	75.4	13.5	4.6	4.1	2.4	6.49	1.16	0.4	0.35	0.21	5.1	14.7	43.1	84.5	27.6	32.7	44.6	14.5	207	12	15.2	40	0.25	7.94	4.3	4.1	29.3	0.67	0.0647	9.7	90.3	7.3	2.4	30.8					53.1	152.5	991	7	221	1202
48	57	Male	2	15	13.05	91.6	4.2	4.1	0	0.1	11.96	0.55	0.53	0	0.01	4.97	14.4	45.6	91.8	29	31.6	47.7	14.7	240	12.5	17.8	44.4	0.3	18.6	4.9	2.3	28.5	1.11	0.0552	6.9	93.1	5.8	1.1	35.1	0	0	0.03	0.2	50.1	148.9	8.33	87	189	2310
49	56	Male	1	5	19.8	92.8	5.9	1.1	0.1	0.1	18.39	1.16	0.22	0.01	0.02	4.6	13.7	37.9	82.2	27.9	36.1	35	11.8	265	10.8	12.5	31.7	0.29	15.85				3.14	0.1353	10.4	89.6	9.7	0.7	35.7	0.06	0.3	0.14	0.7	46.3	148.8	88	95	275	300
49	56	Male	2	15	14.96	86.4	7.8	5.5	0.2	0.1	12.93	1.16	0.83	0.03	0.01	4.75	15	41	86.3	31.6	36.6	39.6	12.8	271	11.6	14.8	38.5	0.31	12.18	4.2	2.2	31.2	3.33	0.1582	7.1	92.9	6.5	0.6	36.2	0.01	0.1	0.04	0.3	44.5	153.9	16.3	174	295	248
50	66	Male	1	5	6.79	86.6	4.6	8.5	0	0.3	5.88	0.31	0.58	0	0.02	3.15	8.9	26.2	83.2	28.3	34	48.3	16.2	132	10.8	10.7	29.2	0.14	20.3	2.9	6.7	27.6	1.38	0.0435	9.9	90.1	9.1	0.8	25.1	0	0	0.04	0.6	58.9	154	15	41	118	1558
50	66	Male	2	15	20.25	93.5	2.9	3.4	0	0.2	19	0.58	0.68	0	0.04	3.8	10.4	32.3	85.4	27.5	32.2	51.8	16.5	53	10.2	15.1	28.6	0.05	32.7	3.5	4.8	27.8	0.58	0.0476	10.1	89.9	8.5	1.6	35.4					56.1	153.6		92	118	624
51	82	Male	1	5	3.76	75.2	16.8	7.4	0.3	0.3	2.83	0.63	0.28	0.01	0.01	3.61	11.1	32.5	90	30.7	34.2	44.3	13.4	86	12.8	17.7	48.4	0.11	4.63	2.9	1.6	30.2	0.9	0.0325	8.1	91.9	7.7	0.4	29.2					54.8	147.6	53.9	15	208	326
51	82	Male	2	15	5.78	88.6	8.1	3.3	0	0	5.12	0.47	0.19	0	0	4.03	12	35.1	87.1	29.8	34.2	42.1	13.2	100	11.9	16.1	39.8	0.12	11.93	3.2	2.1	30	0.63	0.0254	15.1	84.9	12	3.1	32.1					54.8	147.6	>1000	101	206	1220
52	69	Female	1	5	7.59	82.3	11.1	6.1	0.1	0.4	6.25	0.84	0.46	0.01	0.03	4.03	12	36.9	91.6	29.8	32.5	43.4	13.1	185	11.7	14.6	38.6	0.22	6.74	3.3	1.6	29.7	0.4	0.0161	8.4	91.6	6.6	1.8	28.3					52	142.4	21.2	11	237	173
52	69	Female	2	15	5.59	56.4	28.3	12.2	1.1	1.4	3.16	1.58	0.68	0.11	0.06	3.84	11.5	34.9	90.9	29.9	33	43.2	13.2	304	10.9	13.3	32.6	0.33	1.96	4	1.5	29.2	1.59	0.0611	24.5	75.5	13.9	10.6	33.4	0	0	0.15	2.7	43.8	151.1		52	280	72
53	60	Male	1	5	7.64	76.5	16.2	6.9	0.1	0.3	5.84	1.24	0.53	0.01	0.02	4.5	12.4	37.6	83.6	27.6	33	39.4	12.9	97	12.2	16.4	42.5	0.12	4.71	3.9	3.3	28.2	0.56	0.0275	8.5	91.5	7.2	1.3	26.7	0	0	0.1	1.5	50.5	152.4	24.2	7	252	163
53	60	Male	2	15	10.52	72.2	17.9	8.5	0.7	0.7	7.61	1.88	0.89	0.07	0.07	4.5	12.3	38.5	85	27.2	31.9	39.7	12.8	365	10.1	11.4	25.7	0.37	4.05	3.7	2.3	27.6	1.17	0.0523	5.9	94.1	5.4	0.5	31.1	0	0	0.17	1.6	44	151.9	57	57	274	225
54	49	Male	1	5	6.09	78.8	13	8.2	0	0	4.8	0.79	0.5	0	0	4.8	13.5	38.7	80.6	28.1	34.9	37.8	13	196	8.9	9.5	16.4	0.17	6.08	4.1	4.6	28.8	0.43	0.0259	4.3	95.7	3.8	0.5	28.3								6	233	516
54	49	Male	2	15	3.85	53.5	24.9	16.9	3.9	0.8	2.06	0.96	0.65	0.15	0.03	5	13.8	41.1	82.9	27.8	33.6	38.5	12.8	387	8.2	8.3	11.9	0.32	2.15	4.1	3.3	28.5	0.94	0.0454	6.5	93.5	5.2	1.3	30.1	0.04	1.1	0.08	2.2	42.9	138.6	6.28	60	217	622
55	44	Male	1	5	4.49	77.7	15.4	6.5	0.2	0.2	3.49	0.69	0.29	0.01	0.01	4.7	14	39.5	83.7	29.7	35.4	39.1	12.8	98	11.3	15.2	36.3	0.11	5.06	3.9	2.9	30	0.41	0.0187	5.1	94.9	4.7	0.4	28.3							18.1	6	282	307
55	44	Male	2	15	8.07	65.7	21.1	12.6	0.2	0.4	5.3	1.7	1.02	0.02	0.03	4.9	14.3	42	85.2	29	34	39.4	12.7	300	11.2	13.5	34.5	0.34	3.12	4.1	2.3		1.3	0.068	7	93	6.5	0.5	33.7	0	0	0.07	1	48.1	160.1		110	354	365
56	41	Male	1	5	5.95	43.7	44	10.3	1.3	0.7	2.6	2.62	0.61	0.08	0.04	4.7	13.4	40.6	85.8	28.3	33	37.5	12	388	10	11.1	25.2	0.39	0.99	3.9	1.9	29.1	0.65	0.0307	10.2	89.8	9	1.2	30.1							16.7			525
56	41	Male	2	15	9.62	48.7	40	9	1.8	0.5	4.68	3.85	0.87	0.17	0.05	4.6	13	39.2	86.2	28.6	33.2	37.1	11.9	502	9.5	10.8	22	0.48	1.22	3.9	1.7	29.1	0.97	0.0433	11.3	88.7	10.5	0.8	32.2								31	246	263
[truncated: 5 more columns]

## Sheet: Son hal gereksiz veriler cik5
1WBC	1NEUT (%)	1LYMPH (%)	1Mono (%)	1EO (%)	1BASO(%)	1N/L ratio	1N/M ratito		Low Outlier	Start	Box Bottom	Mid Line	Box Top	End	High Outlier	Neg Start	Neg End	Low Whisker	Q1	Q2(Median)	Q3	High Whisker	XL2007 Err Bars	Outliers
6.88	49.7	36.6	11.2	1.6	0.9	1.35792	4.4375	1WBC	#N/A	1.9725	4.5925	1.2875	1.7975	4.6275	19.8	#N/A	#N/A	2.62	4.5925	5.88	7.6775	12.305		12.32	13.29	19.8	14.66	13.13
3.25	47.4	40.3	11.1	0.9	0.3	1.17618	4.27027	1NEUT (%)	#N/A	21.5	59.7	14.15	7.85	11.1	#N/A	#N/A	#N/A	38.2	59.7	73.85	81.7	92.8		#N/A
3.69	38.2	45	14.9	1.4	0.5	0.848889	2.56376	1LYMPH (%)	#N/A	6.275	10.875	4.225	14.675	15.225	#N/A	#N/A	#N/A	4.6	10.875	15.1	29.775	45		#N/A
7.46	78.2	11.8	9.9	0	0.1	6.62712	7.89899	1Mono (%)	#N/A	4.475	5.575	2.675	2	4.65	#N/A	#N/A	#N/A	1.1	5.575	8.25	10.25	14.9		1.1
8.43	62.2	26.6	10.6	0.4	0.2	2.33835	5.86792	1EO (%)	#N/A	0.1	0.1	0.1	1.3	2.1	4.7	#N/A	#N/A	0	0.1	0.2	1.5	3.6		4.1	4.7
4.66	73.8	17.6	8.4	0	0.2	4.19318	8.78571	1BASO(%)	#N/A	0.125	0.125	0.075	0.2	0.4125	2.4	#N/A	#N/A	0	0.125	0.2	0.4	0.8125		0.9	2.4	1.6	1.2	1
4.48	59.6	31.7	8.3	0.2	0.2	1.88013	7.18072	1N/L ratio	#N/A	1.15149	2.00038	2.92868	2.52177	8.17567	19.2766	#N/A	#N/A	0.848889	2.00038	4.92905	7.45083	15.6265		19.1489	15.7288	19.2766	18.32	18.8261
9.2	87.8	9.5	2.5	0	0.2	9.24211	35.12	1N/M ratito	#N/A	3.79664	6.3604	2.28691	4.89902	10.7789	84.3636	#N/A	#N/A	2.56376	6.3604	8.64732	13.5463	24.3252		35.12	27	57	84.3636	47.3158	50.2222	26.9412
8.61	75.4	13.5	4.6	4.1	2.4	5.58519	16.3913
6.16	72	14.8	10.1	1.5	1.6	4.86486	7.12871
5.68	54.7	30.3	12.5	2.1	0.4	1.80528	4.376
7.79	79.5	14.4	4.4	1.2	0.5	5.52083	18.0682
7.71	50.4	31	13.1	4.7	0.8	1.62581	3.84733
10.49	90	4.7	5.2	0	0.1	19.1489	17.3077
12.32	81.9	10.7	7.2	0	0.2	7.65421	11.375
5.68	63.2	28.2	7.2	0.2	1.2	2.24113	8.77778
5.17	58.4	30	8.7	1.9	1	1.94667	6.71264
11.33	86.4	10.1	3.2	0.1	0.2	8.55446	27
5.95	43.7	44	10.3	1.3	0.7	0.993182	4.24272
7.56	60	26.2	9.3	1.6	0.9	2.29008	6.45161
7.15	61.5	27.4	9	1.7	0.4	2.24453	6.83333
3.65	53.1	37.3	7.4	1.9	0.3	1.42359	7.17568
6.71	70.7	13.3	12.4	2.4	1.2	5.31579	5.70161
13.29	80.6	10.8	8.3	0.1	0.2	7.46296	9.71084
4.49	77.7	15.4	6.5	0.2	0.2	5.04545	11.9538
3.07	51.8	36.2	10.7	1.3	0	1.43094	4.84112
5.08	69.8	13.6	14.6	1.4	0.6	5.13235	4.78082
4.58	47.3	37.7	12.9	2	0.7	1.25464	3.66667
4.46	62.9	29.1	7.6	0.2	0.2	2.16151	8.27632
6.09	78.8	13	8.2	0	0	6.06154	9.60976
5.64	55.5	38.8	5.5	0	0.2	1.43041	10.0909
4.98	91.2	6.8	1.6	0.1	0	13.4118	57
19.8	92.8	5.9	1.1	0.1	0.1	15.7288	84.3636
6.79	63.3	26.5	10	0.1	0.1	2.38868	6.33
7.64	76.5	16.2	6.9	0.1	0.3	4.72222	11.087
4.93	89.9	7.7	1.9	0.6	0	11.6753	47.3158
4.31	55.5	36.9	7.2	0.2	0.2	1.50407	7.70833
5.4	77.2	11.7	10.7	0.2	0.2	6.59829	7.21495
5.19	81.1	13.5	5.2	0	0.2	6.00741	15.5962
7.59	82.3	11.1	6.1	0.1	0.4	7.41441	13.4918
4.19	84.1	9.5	6.2	0.2	0	8.85263	13.5645
4.63	57.1	31.3	9.7	1.7	0.2	1.82428	5.8866
7.69	90.4	7.7	1.8	0	0.1	11.7403	50.2222
14.66	82.3	10.6	7	0	0.1	7.76415	11.7571
5.81	73.9	14.8	9.5	1.5	0.3	4.99324	7.77895
13.13	90.6	4.7	4.2	0.1	0.4	19.2766	21.5714
4.95	78	18	3.6	0.2	0.2	4.33333	21.6667
2.87	69.8	16	10.8	3.1	0.3	4.3625	6.46296
3.76	75.2	16.8	7.4	0.3	0.3	4.47619	10.1622
4.46	71.6	20.2	5.8	2	0.4	3.54455	12.3448
6.49	73.2	13.3	12	1.5	0	5.50376	6.1
2.62	91.6	5	3.4	0	0	18.32	26.9412
7.94	75.8	14.6	8.9	0.6	0.1	5.19178	8.51685
6.79	86.6	4.6	8.5	0	0.3	18.8261	10.1882

## Sheet: Son hal gereksiz veriler cik8
1WBC	1NEUT (%)	1LYMPH (%)	1Mono (%)	1EO (%)	1BASO(%)	1N/L ratio	1N/M ratito	1RBC	1Hgb	1HCT	1MCV	1MCH	1MCHC	1RDW-SD	1RDW-CV	1PLT	1MPV	1PDW	1P-LCR	1PCT	1N/L Ratio	1Makro-R	1Mikro-R	1RBC-He	1RET%	1RET#	1IRF	1LFR	1MFR	1HFR	1RET-He	1AS-LYMP#(10^3/uL)	1AS-LYMP%(%)	1RE-LYMP#(10^3/uL)	1RE-LYMP%(%)	1NEUT-RI(FI)	1NEUT-GI(SI)	1IL-6	1DEMİR	1TDBK	1Tsat	1FERRİTİN	1HEPSİDİN	1sTfR	1D-Dimer	1CRP	2WBC	2NEUT (%)	2LYMPH (%)
6.88	49.7	36.6	11.2	1.6	0.9	1.35792	4.4375	5.2	16.6	47.3	90.3	31.7	35.1	41.8	12.8	223	10.7	12.7	31.2	0.24	1.36	4	1.1	32	1.86	0.1648	7.4	92.6	6.3	1.1	35.4	0	0	0.02	0.4	52.8	149.4	2	101	310	32.5806	61	15	1.08	0.32	0.17	6.34	58	32.2
3.25	47.4	40.3	11.1	0.9	0.3	1.17618	4.27027	5.28	15.7	46.9	88.8	29.7	33.5	42.4	13	145	10.5	12	29.2	0.15	1.26	3.9	1.7	29.5	0.53	0.028	1.3	98.7	1.3	0	29.2	0	0	0.2	0.6	43.3	153.8	8.31	30	252	11.9048	125	38.3	1.18	0.43	0.5	3.99	50.4	38.8
3.69	38.2	45	14.9	1.4	0.5	0.848889	2.56376	5.4	15.7	46.9	86.4	28.9	33.5	40.9	13.1	175	11	12.7	32.5	0.19	0.85	4.2	2.1	29.9	0.77	0.04	3.6	96.4	2.5	1.1	30	0	0	0.19	4.8	52	156.3	6.38	45	243	18.5185	646	39.7	0.97	0,19	1.64	9.1	68.9	21.1
7.46	78.2	11.8	9.9	0	0.1	6.62712	7.89899	5.4	15.8	45.3	84.4	29.4	34.9	38.5	12.5	192	8.8	9.4	16.8	0.17	6.63	4.2	2.8	29.9	0.33	0.0174	2.5	97.5	2.5	0	30.2	0.04	0.5	0.08	1.1	50.7	145.9	16.2	6	235	2.55319	724	82.7	1.88	0.19	7.37	6.08	57.7	30.6
8.43	62.2	26.6	10.6	0.4	0.2	2.33835	5.86792	5.48	15.5	45.2	82.5	28.3	34.3	40.1	13.5	244	10	11.4	24.9	0.24	2.34	4.5	2.9	29	0.77	0.0422	3.5	96.5	3.5	0	30.2					47.6	139.6	7.95	18	205	8.78049	163	21.5	1	0.33	1.05	6.68	55.6	36.4
4.66	73.8	17.6	8.4	0	0.2	4.19318	8.78571	5.2	15.6	44.9	87.2	30.3	34.7	40.3	12.5	147	10.3	12	26.7	0.15	4.2	4	2															14.5	44	224	19.6429	1214	81	1.32		2.24	5.62	63.1	24.4
4.48	59.6	31.7	8.3	0.2	0.2	1.88013	7.18072	5.3	15.5	44.1	83.4	29.3	35.1	35.2	11.7	161	9.9	12.3	24.1	0.16	1.88	4.5	2.2	30	0.72	0.0382	3.6	96.4	3.4	0.2	30.7							13	34	246	13.8211	533	56.4	1.16	0.34	1.94	5.74	66.7	23.9
9.2	87.8	9.5	2.5	0	0.2	9.24211	35.12	5	14.7	43.1	86.2	29.4	34.1	41.1	13.2	214	11.5	14.2	35.7	0.24	9.29				0.58	0.0293	6.2	93.8	5.5	0.7	27.2							6.82	14	291	4.811	2031	65.7	1.11	0.56	31.13	11.38	65.5	17.1
8.61	75.4	13.5	4.6	4.1	2.4	5.58519	16.3913	5.1	14.7	43.1	84.5	27.6	32.7	44.6	14.5	207	12	15.2	40	0.25	7.94	4.3	4.1	29.3	0.67	0.0647	9.7	90.3	7.3	2.4	30.8					53.1	152.5	991	7	221	3.16742	1202	79	1.29	2.04	42.71	13.05	91.6	4.2
6.16	72	14.8	10.1	1.5	1.6	4.86486	7.12871	4.62	14.5	42.9	92.9	31.4	33.8	39.8	11.9	214	11.2	13.4	33.9	0.24	4.75	3.5	1	31.4	1.53	0.0707	8.1	91.9	6.4	1.7	33.8	0	0	0.03	0.5	53.9	137.9	8.51	27	282	9.57447	273	39.1	1.26	0.22	0.75	5.1	60.4	29
5.68	54.7	30.3	12.5	2.1	0.4	1.80528	4.376	4.8	14.5	42.1	87.7	30.2	34.4	39.8	12.4	281	10	11.3	25.3	0.28	1.81	3.7	1.4	30.4	1.21	0.0581	7.9	92.1	6.7	1.2	33.8	0.04	0.7	0.11	1.9	49.2	139.6	5.91	48	207	23.1884	691	29.1	1.25	0.57	2.28	4.99	38.3	49.3
7.79	79.5	14.4	4.4	1.2	0.5	5.52083	18.0682	4.9	14.9	42	85.7	30.4	35.5	35.8	11.5	165	11.4	14.5	34.7	0.19	5.54	4.1	1.5	31	1.77	0.0834	18.9	81.1	10.7	8.2	34.7	0.04	0.5	0.08	1	46.4	146.2	2	15	139	10.7914	1860	66.7	1.87	6.13	18.04	9.46	74.5	17.9
7.71	50.4	31	13.1	4.7	0.8	1.62581	3.84733	4.9	14.1	41.8	85.7	28.9	33.7	37.7	12	277	8.6	9	13.6	0.24	1.63	3.8	1.6	29.9	0.77	0.0364	7.6	92.4	6.4	1.2	28.3							25.2	29	237	12.2363	155	38	0.985		4.73	8.71	59.5	26.6
10.49	90	4.7	5.2	0	0.1	19.1489	17.3077	5.06	14.3	41.7	82.4	28.3	34.3	40.4	13.5	136	12.2	15.8	40.5	0.17	17.83	4.4	4.9	28.6	0.49	0.0248	9.5	90.5	8.1	1.4	26.9	0	0	0.01	0.2	54.4	138.8	55.2	12	306	3.92157	234	81.5	1.56	0.46	25	7.6	74.2	12.6
12.32	81.9	10.7	7.2	0	0.2	7.65421	11.375	5.1	13.9	41.5	80.7	27	33.5	36	12.5	305	11.2	13.8	34.8	0.34	7.64	4.7	4.6	28.2	0.42	0.0218	8.3	91.7	7.3	1	29.3								52	207	25.1208	345	47.5	1.14	0.7	5.64	5.85	53.7	36.6
5.68	63.2	28.2	7.2	0.2	1.2	2.24113	8.77778	4.55	13.9	41	90.1	30.5	33.9	44	13.4	344	10.5	12	28.6	0.36	2.25	3.8	1.2	30.2	1.17	0.0532	6.9	93.1	6.8	0.1	32.3	0	0	0.05	0.9	47.3	155	2	77	353	21.813	12	0.9	1.33		0.1	6.96	57.7	29.9
5.17	58.4	30	8.7	1.9	1	1.94667	6.71264	4.92	14.6	40.9	83.1	29.7	35.7	38	12.5	350	9.6	9.8	21.2	0.34	1.83	4.3	3.2	29.8	1.55	0.0763	21.8	78.2	11.6	10.2	32.2	0	0	0.17	3.3	47.3	148	5.35	41	227	18.0617	639	39.1	1.6		2.2	5.89	53.3	34
11.33	86.4	10.1	3.2	0.1	0.2	8.55446	27	4.87	14.3	40.8	83.8	29.4	35	36.6	12.1	187	10	11.3	24.2	0.19	9.41	4.1	2.9	30.1	0.63	0.0307	10.2	89.8	8.8	1.4	26.4	0.01	0.1	0.03	0.3	44.7	142	65	6	140	4.28571	890	75.9	1.48	0.32	20.16	6.06	51.5	39.6
5.95	43.7	44	10.3	1.3	0.7	0.993182	4.24272	4.7	13.4	40.6	85.8	28.3	33	37.5	12	388	10	11.1	25.2	0.39	0.99	3.9	1.9	29.1	0.65	0.0307	10.2	89.8	9	1.2	30.1							16.7				525	54.6		0.68	3.07	9.62	48.7	40
7.56	60	26.2	9.3	1.6	0.9	2.29008	6.45161	4.2	13.6	40.6	96.7	32.4	33.5	48.1	13.5	334	12	15.7	41.6	0.4	2.31				0.6	0.0252	0.6	5	4.7	0.3	30.4							5.04	32	268	11.9403	357	49.5	1.43	1.62	8.1	6.18	46.7	38.2
7.15	61.5	27.4	9	1.7	0.4	2.24453	6.83333	4.7	14.3	40.5	85.6	30.2	35.3	38.8	12.4	235	10.7	13.8	31.8	0.25	2.24	3.9	2.2	30.7	0.9	0.0415	26.7	73.3	12.3	14.4	32.4					50.6	149.2	2	76	214	35.514	1475	48.7	0.993	0.37	3.56	9.19	66.4	23.5
3.65	53.1	37.3	7.4	1.9	0.3	1.42359	7.17568	4.8	14	40.3	83.3	28.9	34.7	36.5	12	205	10.8	12.6	30	0.22	1.43	4.2	2.4	29.8	0.86	0.0392	10.2	89.8	9	1.2	29.7					54.2	141.3	13.2	86	262	32.8244	275	35.8	1.53		0.22	4.63	65.3	25.3
6.71	70.7	13.3	12.4	2.4	1.2	5.31579	5.70161	4.61	13.8	39.8	86.3	29.9	34.7	39.9	13	213	10.9	13	33	0.23	1.32	3.8	2.2	29.8	1.28	0.059	11.2	88.8	9.7	1.5	32.3	0	0	0.04	0.6	47.9	149.5	6.88	23	261	8.81226	153	37.2	1.05	0.37	1.19	3.11	44.9	44.1
13.29	80.6	10.8	8.3	0.1	0.2	7.46296	9.71084	4.4	13.7	39.8	89.8	30.9	34.4	43.8	13.2	162	11.2	14	34.6	0.18	7.44	3.5	1.3	31.6	1.67	0.0703	17.4	82.6	10.5	6.9	30	0	0	0.08	0.6	51.3	156.6	50.3	12	273	4.3956	313	60.4	1.33	1.43	21.5	5.71	61.6	27.3
4.49	77.7	15.4	6.5	0.2	0.2	5.04545	11.9538	4.7	14	39.5	83.7	29.7	35.4	39.1	12.8	98	11.3	15.2	36.3	0.11	5.06	3.9	2.9	30	0.41	0.0187	5.1	94.9	4.7	0.4	28.3							18.1	6	282	2.12766	307	68.2	0.876	0.22	8.38	8.07	65.7	21.1
3.07	51.8	36.2	10.7	1.3	0	1.43094	4.84112	4.8	13.7	38.9	81	28.5	35.2	37.2	12.6	120	10.8	13.8	33.1	0.13	1.46	4.1	3.1	29.1	0.54	0.0259	5.7	94.3	5.4	0.3	28.3	0	0	0.04	1.2	45.9	144.8	6.01	19	327	5.8104	124	31.1	1.5	0.87	1.26	4.99	62.3	27.9
5.08	69.8	13.6	14.6	1.4	0.6	5.13235	4.78082	4.15	13.4	38.9	93.7	32.3	34.4	40	11.8	196	12	15.1	41.8	0.23	4.9	3.2	0.6	31.9	0.88	0.0365	3.9	96.1	3.7	0.2	33.9					50.1	149.9	10.8	19	299	6.35452	35	11	1.21	0.27	0.06	7.42	76	17.4
4.58	47.3	37.7	12.9	2	0.7	1.25464	3.66667	4.17	13.3	38.8	93	31.9	34.3	46.3	13.6	183	10	10.6	24	0.18	1.35	3.6	1	32.2	0.71	0.0296	5.5	94.5	5.3	0.2	31.9	0	0	0.09	2	47.9	159.3	2	24	264	9.09091	104	28	1.24	0.59	2.11	4.16	63.1	26
4.46	62.9	29.1	7.6	0.2	0.2	2.16151	8.27632	4.55	12.9	38.7	85.1	28.4	33.3	43.1	13.9	153	12.3	15.4	42.6	0.19	2.16	3.8	3.2	28.8	0.62	0.0282	10.9	89.1	9.2	1.7	29.5	0.03	0.7	0.06	1.3	45.2	150.3	11.6	37	97	38.1443	107	18.8	1.08	1.38	0.53	7.34	71.8	19.3
6.09	78.8	13	8.2	0	0	6.06154	9.60976	4.8	13.5	38.7	80.6	28.1	34.9	37.8	13	196	8.9	9.5	16.4	0.17	6.08	4.1	4.6	28.8	0.43	0.0259	4.3	95.7	3.8	0.5	28.3								6	233	2.57511	516	72.4	1.39	0.38	11.21	3.85	53.5	24.9
5.64	55.5	38.8	5.5	0	0.2	1.43041	10.0909	4.4	13.1	38.6	87.1	29.6	33.9	41.4	13.1	190	10.9	12.4	31.9	0.21	1.43	3.5	2.1		0.75	0.0334	10	90	7.7	2.3	31.7	0.04	0.7	0.07	1.3	49.2	146.4	24.1	11	199	5.52764	403	59.1	0.816	0.54	3.68	5.63	30.5	56
4.98	91.2	6.8	1.6	0.1	0	13.4118	57	4.59	13.3	38.3	83.4	29	34.7	40.4	13.3	181	10.4	11.5	27.6	0.19	13.4	3.8	3.6	29.7	0.97	0.0445	9.1	90.9	7.5	1.6	26.5	0.01	0.2	0.02	0.4	47.3	155.6	5.74	26	216	12.037	154	32.3	1.18	0.56	3.56	7.69	83.7	11.3
19.8	92.8	5.9	1.1	0.1	0.1	15.7288	84.3636	4.6	13.7	37.9	82.2	27.9	36.1	35	11.8	265	10.8	12.5	31.7	0.29	15.85				3.14	0.1353	10.4	89.6	9.7	0.7	35.7	0.06	0.3	0.14	0.7	46.3	148.8	88	95	275	34.5455	300	8.4	1.04	0.6	0.39	14.96	86.4	7.8
6.79	63.3	26.5	10	0.1	0.1	2.38868	6.33	4.2	12.8	37.6	89.5	30.5	34	43.4	13.3	166	11.9	16.2	40.7	0.2	2.38	3.4	1.2	30.4	1.01	0.0424	9.1	90.9	6.7	2.4	29.6	0	0	0.12	1.8	52.4	146.7	4.47	28	119	23.5294	5	0.6	1.39	0,19	0.08	9.1	74.6	18.8
7.64	76.5	16.2	6.9	0.1	0.3	4.72222	11.087	4.5	12.4	37.6	83.6	27.6	33	39.4	12.9	97	12.2	16.4	42.5	0.12	4.71	3.9	3.3	28.2	0.56	0.0275	8.5	91.5	7.2	1.3	26.7	0	0	0.1	1.5	50.5	152.4	24.2	7	252	2.77778	163	68.7	1.13	0.28	6.08	10.52	72.2	17.9
4.93	89.9	7.7	1.9	0.6	0	11.6753	47.3158	4.3	12.7	37.5	87.2	29.5	33.9	42.5	13.6	134	11.7	11.8	35.4	0.16	11.66	3.8	3.2	29.2	0.84	0.0361	10.1	89.9	8.6	1.5	33.9	0	0	0.02	0.4	53.9	152.1	880	203	344	59.0116	1378	0.7	1.93	2.09	1.74	2.93	75.5	18.1
4.31	55.5	36.9	7.2	0.2	0.2	1.50407	7.70833	4.34	12.6	37.4	86.2	29	33.7	44.4	14.1	341	11.6	14.7	38.6	0.4	1.48	3.6	3.2	29.3	0.82	0.0356	9.3	90.7	8.1	1.2	31.1	0.3	0.7	0.07	1.6	45.8	151.4	7.52	25	190	13.1579	442	34.7	1.78	0.94	1.65	4.6	60.1	28.7
5.4	77.2	11.7	10.7	0.2	0.2	6.59829	7.21495	4.43	12.3	37.1	83.7	27.8	33.2	39.6	13	166	12.3	17.1	43.6	0.2	6.74	4	4	28.6	0.67	0.0297	7.5	92.5	6.6	0.9	28.3	0	0	0.02	0.4	47.4	155.9	27.7	10	238	4.20168	148	65.2	1.09	0.61	2.1	6.02	72.3	20.8
5.19	81.1	13.5	5.2	0	0.2	6.00741	15.5962	4.4	13.2	37.1	84.9	30.2	35.6	36.6	11.9	135	9.1	9.3	17.8	0.12	6.01	3.6	1.7	30.9	0.32	0.0136	5	95	4.5	0.5		0.03	0.6	0.08	1.5	52.1	150	24.1	16	214	7.47664	379	70.3	0.734	1.55	10.4	3.72	59.5	30.6
7.59	82.3	11.1	6.1	0.1	0.4	7.41441	13.4918	4.03	12	36.9	91.6	29.8	32.5	43.4	13.1	185	11.7	14.6	38.6	0.22	6.74	3.3	1.6	29.7	0.4	0.0161	8.4	91.6	6.6	1.8	28.3					52	142.4	21.2	11	237	4.64135	173	79.8	1.02	1.73	12.34	5.59	56.4	28.3
4.19	84.1	9.5	6.2	0.2	0	8.85263	13.5645	4.4	12.6	36.6	82.8	28.5	34.4	42.2	14	143	10.2	12.6	28.6	0.15	8.8	3.8	4.5	28.9	0.37	0.0164	7.9	92.1	7.1	0.8	29.2							38.7	15	221	6.78733	793	76.5	1.37	0.67	8.64	7.47	85.5	7.2
4.63	57.1	31.3	9.7	1.7	0.2	1.82428	5.8866	4.47	12.9	36.2	81	28.9	35.6	35	12	330	9.7	10	21.3	0.32	1.85	4.2	3.8	29.2	0.59	0.0264	9.3	90.7	7.1	2.2	31.5	0.11	2.4	0.15	3.2	41.6	140.1	21.8	60	259	23.166	450	48.1	0.912	0.47	0.68	4.04	42.1	43.8
7.69	90.4	7.7	1.8	0	0.1	11.7403	50.2222	4.59	12.1	35.7	77.8	26.4	33.9	42.1	15.1	255	11.2	13.2	34.4	0.28	11.27	3.8	11	27	0.34	0.0156	5.4	94.6	4.5	0.9	24.7	0.04	0.5	0.06	0.8	46.2	148.8	2	7	175	4	259	70.3	1.33	0.51	9.58	3.63	62.7	25.1
14.66	82.3	10.6	7	0	0.1	7.76415	11.7571	4.38	11.2	34.5	78.8	25.6	32.5	42.6	15	276	11.3	14.2	35.8	0.31	7.55	3.9	9	26.1	1.63	0.0714	24.9	75.1	17	7.9	22.6	0.1	0.7	0.19	1.3	47.6	153.4	9.15	21	395	5.31646	25	2.1	3.12	1.13	1.86	27.54	79.2	12.2
5.81	73.9	14.8	9.5	1.5	0.3	4.99324	7.77895	4.2	11.9	34.3	81.1	28.1	34.7	35.1	12.1	291	9.8	10.4	22.4	0.28	4.99	4.1	3.6	28.9	0.92	0.0392	16.3	83.7	11.9	4.4	24.2							64.8	10	212	4.71698	663	62.5	1.22	0,19	24.66	10.12	67.3	22.3
13.13	90.6	4.7	4.2	0.1	0.4	19.2766	21.5714	4.1	9.7	33.6	80.4	23.2	28.9	47.4	16.3	377	9.7	10.7	22.8	0.37	19.87				0.48	0.0201	16.6	83.4	13.9	2.7	21.4	0.07	0.5	0.1	0.7	50.5	141.1	79.1	26	454	5.72687	1233	80.3	0.312	10	34.48	12.59	65.5	21.7
4.95	78	18	3.6	0.2	0.2	4.33333	21.6667	3.96	11.8	33.5	84.6	29.8	35.2	38.6	12.6	102	10.8	13.4	32.2	0.11	4.45	3.5	2.7	30.4	0.4	0.0158	3.8	96.2	3.8	0	32.4	0.02	0.4	0.05	1	48.8	151.2	86.5	13	175	7.42857	1413	84	0.829	0.22	11.08	2.64	67	28.8
2.87	69.8	16	10.8	3.1	0.3	4.3625	6.46296	3.9	10.8	33.2	85.8	27.9	32.5	48.4	15.4	155	9.7	9.7	22.7	0.15	4.35	3.2	4.8	21.6	0.65	0.0245	8.7	91.3	7.6	1.1	25.7					46.5	131.1	15.2	11	179	6.14525	471	65.3	1.26		10.98	5.15	73	14.8
3.76	75.2	16.8	7.4	0.3	0.3	4.47619	10.1622	3.61	11.1	32.5	90	30.7	34.2	44.3	13.4	86	12.8	17.7	48.4	0.11	4.63	2.9	1.6	30.2	0.9	0.0325	8.1	91.9	7.7	0.4	29.2					54.8	147.6	53.9	15	208	7.21154	326	48.9	0.946	1.04	10.45	5.78	88.6	8.1
4.46	71.6	20.2	5.8	2	0.4	3.54455	12.3448	4.4	10.4	31.8	72.1	23.6	32.7	35.3	13.6	684	9.8	10.5	23.6	0.67	3.54	3.3	18.1	24.7	2.34	0.1154	41.9	58.1	22.6	19.3	27.6					54.1	147	107	76	169	44.9704	1006	25.5	1.23	0.95	7.85	6.07	67.2	23.1
6.49	73.2	13.3	12	1.5	0	5.50376	6.1	3.3	9.6	29.9	91.7	29.4	32.1	53.1	15.9	161	9.1	8.7	17.6	0.15	5.52	4.5	2.4	28.4	1	0.0317	7.4	92.6	6.8	0.6	32.6							33.5	53	156	33.9744	621	83.7	0.585	1.69	3.97	20.25	85.8	5.3
2.62	91.6	5	3.4	0	0	18.32	26.9412	3.1	9.3	27.4	88.1	29.9	33.9	52.1	16.5	75	12.1	16.9	40.4	0.09	18.46	4	3.1	30.4	2.13	0.0635	10.2	89.8	7.9	2.3	32.6					57.3	140.4	6.88	67	209	32.0574	1481	28.9	0.733	4.96	6.81	5.81	70.3	20.3
7.94	75.8	14.6	8.9	0.6	0.1	5.19178	8.51685	3.44	9	27.3	79.4	26.2	33	39.8	14.1	263	10.1	10.6	25.1	0.27	5.27	3.1	6.3	26.6	1.21	0.0416	27	73	16.6	10.4	24.1					47.2	145	10.3	18	359	5.01393	75	3.7	1.96	0.57	9.72	7.29	75.6	16.9
6.79	86.6	4.6	8.5	0	0.3	18.8261	10.1882	3.15	8.9	26.2	83.2	28.3	34	48.3	16.2	132	10.8	10.7	29.2	0.14	20.3	2.9	6.7	27.6	1.38	0.0435	9.9	90.1	9.1	0.8	25.1	0	0	0.04	0.6	58.9	154	15	41	118	34.7458	1558	34	0.961	2.01	20.47	20.25	93.5	2.9
[truncated: 81 more columns]

## Sheet: Son hal gereksiz veriler cik6
Anemia New	1WBC	1NEUT (%)	1LYMPH (%)	1Mono (%)	1EO (%)	1BASO(%)	1N/L ratio	1N/M ratito	1RBC	1Hgb	1HCT	1MCV	1MCH	1MCHC	1RDW-SD	1RDW-CV	1PLT	1MPV	1PDW	1P-LCR	1PCT	1N/L Ratio	1Makro-R	1Mikro-R	1RBC-He	1RET%	1RET#	1IRF	1LFR	1MFR	1HFR	1RET-He	1AS-LYMP#(10^3/uL)	1AS-LYMP%(%)	1RE-LYMP#(10^3/uL)	1RE-LYMP%(%)	1NEUT-RI(FI)	1NEUT-GI(SI)	1IL-6	1DEMİR	1TDBK	1Tsat	1FERRİTİN	1HEPSİDİN	1sTfR	1D-Dimer	1CRP	2WBC	2NEUT (%)
0	6.88	49.7	36.6	11.2	1.6	0.9	1.35792	4.4375	5.2	16.6	47.3	90.3	31.7	35.1	41.8	12.8	223	10.7	12.7	31.2	0.24	1.36	4	1.1	32	1.86	0.1648	7.4	92.6	6.3	1.1	35.4	0	0	0.02	0.4	52.8	149.4	2	101	310	32.5806	61	15	1.08	0.32	0.17	6.34	58
0	3.25	47.4	40.3	11.1	0.9	0.3	1.17618	4.27027	5.28	15.7	46.9	88.8	29.7	33.5	42.4	13	145	10.5	12	29.2	0.15	1.26	3.9	1.7	29.5	0.53	0.028	1.3	98.7	1.3	0	29.2	0	0	0.2	0.6	43.3	153.8	8.31	30	252	11.9048	125	38.3	1.18	0.43	0.5	3.99	50.4
0	3.69	38.2	45	14.9	1.4	0.5	0.848889	2.56376	5.4	15.7	46.9	86.4	28.9	33.5	40.9	13.1	175	11	12.7	32.5	0.19	0.85	4.2	2.1	29.9	0.77	0.04	3.6	96.4	2.5	1.1	30	0	0	0.19	4.8	52	156.3	6.38	45	243	18.5185	646	39.7	0.97	0,19	1.64	9.1	68.9
0	7.46	78.2	11.8	9.9	0	0.1	6.62712	7.89899	5.4	15.8	45.3	84.4	29.4	34.9	38.5	12.5	192	8.8	9.4	16.8	0.17	6.63	4.2	2.8	29.9	0.33	0.0174	2.5	97.5	2.5	0	30.2	0.04	0.5	0.08	1.1	50.7	145.9	16.2	6	235	2.55319	724	82.7	1.88	0.19	7.37	6.08	57.7
0	8.43	62.2	26.6	10.6	0.4	0.2	2.33835	5.86792	5.48	15.5	45.2	82.5	28.3	34.3	40.1	13.5	244	10	11.4	24.9	0.24	2.34	4.5	2.9	29	0.77	0.0422	3.5	96.5	3.5	0	30.2					47.6	139.6	7.95	18	205	8.78049	163	21.5	1	0.33	1.05	6.68	55.6
0	4.66	73.8	17.6	8.4	0	0.2	4.19318	8.78571	5.2	15.6	44.9	87.2	30.3	34.7	40.3	12.5	147	10.3	12	26.7	0.15	4.2	4	2															14.5	44	224	19.6429	1214	81	1.32		2.24	5.62	63.1
0	4.48	59.6	31.7	8.3	0.2	0.2	1.88013	7.18072	5.3	15.5	44.1	83.4	29.3	35.1	35.2	11.7	161	9.9	12.3	24.1	0.16	1.88	4.5	2.2	30	0.72	0.0382	3.6	96.4	3.4	0.2	30.7							13	34	246	13.8211	533	56.4	1.16	0.34	1.94	5.74	66.7
0	9.2	87.8	9.5	2.5	0	0.2	9.24211	35.12	5	14.7	43.1	86.2	29.4	34.1	41.1	13.2	214	11.5	14.2	35.7	0.24	9.29				0.58	0.0293	6.2	93.8	5.5	0.7	27.2							6.82	14	291	4.811	2031	65.7	1.11	0.56	31.13	11.38	65.5
0	8.61	75.4	13.5	4.6	4.1	2.4	5.58519	16.3913	5.1	14.7	43.1	84.5	27.6	32.7	44.6	14.5	207	12	15.2	40	0.25	7.94	4.3	4.1	29.3	0.67	0.0647	9.7	90.3	7.3	2.4	30.8					53.1	152.5	991	7	221	3.16742	1202	79	1.29	2.04	42.71	13.05	91.6
0	6.16	72	14.8	10.1	1.5	1.6	4.86486	7.12871	4.62	14.5	42.9	92.9	31.4	33.8	39.8	11.9	214	11.2	13.4	33.9	0.24	4.75	3.5	1	31.4	1.53	0.0707	8.1	91.9	6.4	1.7	33.8	0	0	0.03	0.5	53.9	137.9	8.51	27	282	9.57447	273	39.1	1.26	0.22	0.75	5.1	60.4
0	5.68	54.7	30.3	12.5	2.1	0.4	1.80528	4.376	4.8	14.5	42.1	87.7	30.2	34.4	39.8	12.4	281	10	11.3	25.3	0.28	1.81	3.7	1.4	30.4	1.21	0.0581	7.9	92.1	6.7	1.2	33.8	0.04	0.7	0.11	1.9	49.2	139.6	5.91	48	207	23.1884	691	29.1	1.25	0.57	2.28	4.99	38.3
0	7.79	79.5	14.4	4.4	1.2	0.5	5.52083	18.0682	4.9	14.9	42	85.7	30.4	35.5	35.8	11.5	165	11.4	14.5	34.7	0.19	5.54	4.1	1.5	31	1.77	0.0834	18.9	81.1	10.7	8.2	34.7	0.04	0.5	0.08	1	46.4	146.2	2	15	139	10.7914	1860	66.7	1.87	6.13	18.04	9.46	74.5
0	7.71	50.4	31	13.1	4.7	0.8	1.62581	3.84733	4.9	14.1	41.8	85.7	28.9	33.7	37.7	12	277	8.6	9	13.6	0.24	1.63	3.8	1.6	29.9	0.77	0.0364	7.6	92.4	6.4	1.2	28.3							25.2	29	237	12.2363	155	38	0.985		4.73	8.71	59.5
0	10.49	90	4.7	5.2	0	0.1	19.1489	17.3077	5.06	14.3	41.7	82.4	28.3	34.3	40.4	13.5	136	12.2	15.8	40.5	0.17	17.83	4.4	4.9	28.6	0.49	0.0248	9.5	90.5	8.1	1.4	26.9	0	0	0.01	0.2	54.4	138.8	55.2	12	306	3.92157	234	81.5	1.56	0.46	25	7.6	74.2
0	12.32	81.9	10.7	7.2	0	0.2	7.65421	11.375	5.1	13.9	41.5	80.7	27	33.5	36	12.5	305	11.2	13.8	34.8	0.34	7.64	4.7	4.6	28.2	0.42	0.0218	8.3	91.7	7.3	1	29.3								52	207	25.1208	345	47.5	1.14	0.7	5.64	5.85	53.7
0	5.68	63.2	28.2	7.2	0.2	1.2	2.24113	8.77778	4.55	13.9	41	90.1	30.5	33.9	44	13.4	344	10.5	12	28.6	0.36	2.25	3.8	1.2	30.2	1.17	0.0532	6.9	93.1	6.8	0.1	32.3	0	0	0.05	0.9	47.3	155	2	77	353	21.813	12	0.9	1.33		0.1	6.96	57.7
0	5.17	58.4	30	8.7	1.9	1	1.94667	6.71264	4.92	14.6	40.9	83.1	29.7	35.7	38	12.5	350	9.6	9.8	21.2	0.34	1.83	4.3	3.2	29.8	1.55	0.0763	21.8	78.2	11.6	10.2	32.2	0	0	0.17	3.3	47.3	148	5.35	41	227	18.0617	639	39.1	1.6		2.2	5.89	53.3
0	11.33	86.4	10.1	3.2	0.1	0.2	8.55446	27	4.87	14.3	40.8	83.8	29.4	35	36.6	12.1	187	10	11.3	24.2	0.19	9.41	4.1	2.9	30.1	0.63	0.0307	10.2	89.8	8.8	1.4	26.4	0.01	0.1	0.03	0.3	44.7	142	65	6	140	4.28571	890	75.9	1.48	0.32	20.16	6.06	51.5
0	5.95	43.7	44	10.3	1.3	0.7	0.993182	4.24272	4.7	13.4	40.6	85.8	28.3	33	37.5	12	388	10	11.1	25.2	0.39	0.99	3.9	1.9	29.1	0.65	0.0307	10.2	89.8	9	1.2	30.1							16.7				525	54.6		0.68	3.07	9.62	48.7
0	7.56	60	26.2	9.3	1.6	0.9	2.29008	6.45161	4.2	13.6	40.6	96.7	32.4	33.5	48.1	13.5	334	12	15.7	41.6	0.4	2.31				0.6	0.0252	0.6	5	4.7	0.3	30.4							5.04	32	268	11.9403	357	49.5	1.43	1.62	8.1	6.18	46.7
0	7.15	61.5	27.4	9	1.7	0.4	2.24453	6.83333	4.7	14.3	40.5	85.6	30.2	35.3	38.8	12.4	235	10.7	13.8	31.8	0.25	2.24	3.9	2.2	30.7	0.9	0.0415	26.7	73.3	12.3	14.4	32.4					50.6	149.2	2	76	214	35.514	1475	48.7	0.993	0.37	3.56	9.19	66.4
0	3.65	53.1	37.3	7.4	1.9	0.3	1.42359	7.17568	4.8	14	40.3	83.3	28.9	34.7	36.5	12	205	10.8	12.6	30	0.22	1.43	4.2	2.4	29.8	0.86	0.0392	10.2	89.8	9	1.2	29.7					54.2	141.3	13.2	86	262	32.8244	275	35.8	1.53		0.22	4.63	65.3
0	6.71	70.7	13.3	12.4	2.4	1.2	5.31579	5.70161	4.61	13.8	39.8	86.3	29.9	34.7	39.9	13	213	10.9	13	33	0.23	1.32	3.8	2.2	29.8	1.28	0.059	11.2	88.8	9.7	1.5	32.3	0	0	0.04	0.6	47.9	149.5	6.88	23	261	8.81226	153	37.2	1.05	0.37	1.19	3.11	44.9
0	13.29	80.6	10.8	8.3	0.1	0.2	7.46296	9.71084	4.4	13.7	39.8	89.8	30.9	34.4	43.8	13.2	162	11.2	14	34.6	0.18	7.44	3.5	1.3	31.6	1.67	0.0703	17.4	82.6	10.5	6.9	30	0	0	0.08	0.6	51.3	156.6	50.3	12	273	4.3956	313	60.4	1.33	1.43	21.5	5.71	61.6
0	4.49	77.7	15.4	6.5	0.2	0.2	5.04545	11.9538	4.7	14	39.5	83.7	29.7	35.4	39.1	12.8	98	11.3	15.2	36.3	0.11	5.06	3.9	2.9	30	0.41	0.0187	5.1	94.9	4.7	0.4	28.3							18.1	6	282	2.12766	307	68.2	0.876	0.22	8.38	8.07	65.7
0	3.07	51.8	36.2	10.7	1.3	0	1.43094	4.84112	4.8	13.7	38.9	81	28.5	35.2	37.2	12.6	120	10.8	13.8	33.1	0.13	1.46	4.1	3.1	29.1	0.54	0.0259	5.7	94.3	5.4	0.3	28.3	0	0	0.04	1.2	45.9	144.8	6.01	19	327	5.8104	124	31.1	1.5	0.87	1.26	4.99	62.3
0	5.08	69.8	13.6	14.6	1.4	0.6	5.13235	4.78082	4.15	13.4	38.9	93.7	32.3	34.4	40	11.8	196	12	15.1	41.8	0.23	4.9	3.2	0.6	31.9	0.88	0.0365	3.9	96.1	3.7	0.2	33.9					50.1	149.9	10.8	19	299	6.35452	35	11	1.21	0.27	0.06	7.42	76
0	4.58	47.3	37.7	12.9	2	0.7	1.25464	3.66667	4.17	13.3	38.8	93	31.9	34.3	46.3	13.6	183	10	10.6	24	0.18	1.35	3.6	1	32.2	0.71	0.0296	5.5	94.5	5.3	0.2	31.9	0	0	0.09	2	47.9	159.3	2	24	264	9.09091	104	28	1.24	0.59	2.11	4.16	63.1
1	4.46	62.9	29.1	7.6	0.2	0.2	2.16151	8.27632	4.55	12.9	38.7	85.1	28.4	33.3	43.1	13.9	153	12.3	15.4	42.6	0.19	2.16	3.8	3.2	28.8	0.62	0.0282	10.9	89.1	9.2	1.7	29.5	0.03	0.7	0.06	1.3	45.2	150.3	11.6	37	97	38.1443	107	18.8	1.08	1.38	0.53	7.34	71.8
0	6.09	78.8	13	8.2	0	0	6.06154	9.60976	4.8	13.5	38.7	80.6	28.1	34.9	37.8	13	196	8.9	9.5	16.4	0.17	6.08	4.1	4.6	28.8	0.43	0.0259	4.3	95.7	3.8	0.5	28.3								6	233	2.57511	516	72.4	1.39	0.38	11.21	3.85	53.5
0	5.64	55.5	38.8	5.5	0	0.2	1.43041	10.0909	4.4	13.1	38.6	87.1	29.6	33.9	41.4	13.1	190	10.9	12.4	31.9	0.21	1.43	3.5	2.1		0.75	0.0334	10	90	7.7	2.3	31.7	0.04	0.7	0.07	1.3	49.2	146.4	24.1	11	199	5.52764	403	59.1	0.816	0.54	3.68	5.63	30.5
0	4.98	91.2	6.8	1.6	0.1	0	13.4118	57	4.59	13.3	38.3	83.4	29	34.7	40.4	13.3	181	10.4	11.5	27.6	0.19	13.4	3.8	3.6	29.7	0.97	0.0445	9.1	90.9	7.5	1.6	26.5	0.01	0.2	0.02	0.4	47.3	155.6	5.74	26	216	12.037	154	32.3	1.18	0.56	3.56	7.69	83.7
0	19.8	92.8	5.9	1.1	0.1	0.1	15.7288	84.3636	4.6	13.7	37.9	82.2	27.9	36.1	35	11.8	265	10.8	12.5	31.7	0.29	15.85				3.14	0.1353	10.4	89.6	9.7	0.7	35.7	0.06	0.3	0.14	0.7	46.3	148.8	88	95	275	34.5455	300	8.4	1.04	0.6	0.39	14.96	86.4
1	6.79	63.3	26.5	10	0.1	0.1	2.38868	6.33	4.2	12.8	37.6	89.5	30.5	34	43.4	13.3	166	11.9	16.2	40.7	0.2	2.38	3.4	1.2	30.4	1.01	0.0424	9.1	90.9	6.7	2.4	29.6	0	0	0.12	1.8	52.4	146.7	4.47	28	119	23.5294	5	0.6	1.39	0,19	0.08	9.1	74.6
1	7.64	76.5	16.2	6.9	0.1	0.3	4.72222	11.087	4.5	12.4	37.6	83.6	27.6	33	39.4	12.9	97	12.2	16.4	42.5	0.12	4.71	3.9	3.3	28.2	0.56	0.0275	8.5	91.5	7.2	1.3	26.7	0	0	0.1	1.5	50.5	152.4	24.2	7	252	2.77778	163	68.7	1.13	0.28	6.08	10.52	72.2
1	4.93	89.9	7.7	1.9	0.6	0	11.6753	47.3158	4.3	12.7	37.5	87.2	29.5	33.9	42.5	13.6	134	11.7	11.8	35.4	0.16	11.66	3.8	3.2	29.2	0.84	0.0361	10.1	89.9	8.6	1.5	33.9	0	0	0.02	0.4	53.9	152.1	880	203	344	59.0116	1378	0.7	1.93	2.09	1.74	2.93	75.5
1	4.31	55.5	36.9	7.2	0.2	0.2	1.50407	7.70833	4.34	12.6	37.4	86.2	29	33.7	44.4	14.1	341	11.6	14.7	38.6	0.4	1.48	3.6	3.2	29.3	0.82	0.0356	9.3	90.7	8.1	1.2	31.1	0.3	0.7	0.07	1.6	45.8	151.4	7.52	25	190	13.1579	442	34.7	1.78	0.94	1.65	4.6	60.1
1	5.4	77.2	11.7	10.7	0.2	0.2	6.59829	7.21495	4.43	12.3	37.1	83.7	27.8	33.2	39.6	13	166	12.3	17.1	43.6	0.2	6.74	4	4	28.6	0.67	0.0297	7.5	92.5	6.6	0.9	28.3	0	0	0.02	0.4	47.4	155.9	27.7	10	238	4.20168	148	65.2	1.09	0.61	2.1	6.02	72.3
0	5.19	81.1	13.5	5.2	0	0.2	6.00741	15.5962	4.4	13.2	37.1	84.9	30.2	35.6	36.6	11.9	135	9.1	9.3	17.8	0.12	6.01	3.6	1.7	30.9	0.32	0.0136	5	95	4.5	0.5		0.03	0.6	0.08	1.5	52.1	150	24.1	16	214	7.47664	379	70.3	0.734	1.55	10.4	3.72	59.5
1	7.59	82.3	11.1	6.1	0.1	0.4	7.41441	13.4918	4.03	12	36.9	91.6	29.8	32.5	43.4	13.1	185	11.7	14.6	38.6	0.22	6.74	3.3	1.6	29.7	0.4	0.0161	8.4	91.6	6.6	1.8	28.3					52	142.4	21.2	11	237	4.64135	173	79.8	1.02	1.73	12.34	5.59	56.4
1	4.19	84.1	9.5	6.2	0.2	0	8.85263	13.5645	4.4	12.6	36.6	82.8	28.5	34.4	42.2	14	143	10.2	12.6	28.6	0.15	8.8	3.8	4.5	28.9	0.37	0.0164	7.9	92.1	7.1	0.8	29.2							38.7	15	221	6.78733	793	76.5	1.37	0.67	8.64	7.47	85.5
1	4.63	57.1	31.3	9.7	1.7	0.2	1.82428	5.8866	4.47	12.9	36.2	81	28.9	35.6	35	12	330	9.7	10	21.3	0.32	1.85	4.2	3.8	29.2	0.59	0.0264	9.3	90.7	7.1	2.2	31.5	0.11	2.4	0.15	3.2	41.6	140.1	21.8	60	259	23.166	450	48.1	0.912	0.47	0.68	4.04	42.1
1	7.69	90.4	7.7	1.8	0	0.1	11.7403	50.2222	4.59	12.1	35.7	77.8	26.4	33.9	42.1	15.1	255	11.2	13.2	34.4	0.28	11.27	3.8	11	27	0.34	0.0156	5.4	94.6	4.5	0.9	24.7	0.04	0.5	0.06	0.8	46.2	148.8	2	7	175	4	259	70.3	1.33	0.51	9.58	3.63	62.7
1	14.66	82.3	10.6	7	0	0.1	7.76415	11.7571	4.38	11.2	34.5	78.8	25.6	32.5	42.6	15	276	11.3	14.2	35.8	0.31	7.55	3.9	9	26.1	1.63	0.0714	24.9	75.1	17	7.9	22.6	0.1	0.7	0.19	1.3	47.6	153.4	9.15	21	395	5.31646	25	2.1	3.12	1.13	1.86	27.54	79.2
1	5.81	73.9	14.8	9.5	1.5	0.3	4.99324	7.77895	4.2	11.9	34.3	81.1	28.1	34.7	35.1	12.1	291	9.8	10.4	22.4	0.28	4.99	4.1	3.6	28.9	0.92	0.0392	16.3	83.7	11.9	4.4	24.2							64.8	10	212	4.71698	663	62.5	1.22	0,19	24.66	10.12	67.3
1	13.13	90.6	4.7	4.2	0.1	0.4	19.2766	21.5714	4.1	9.7	33.6	80.4	23.2	28.9	47.4	16.3	377	9.7	10.7	22.8	0.37	19.87				0.48	0.0201	16.6	83.4	13.9	2.7	21.4	0.07	0.5	0.1	0.7	50.5	141.1	79.1	26	454	5.72687	1233	80.3	0.312	10	34.48	12.59	65.5
1	4.95	78	18	3.6	0.2	0.2	4.33333	21.6667	3.96	11.8	33.5	84.6	29.8	35.2	38.6	12.6	102	10.8	13.4	32.2	0.11	4.45	3.5	2.7	30.4	0.4	0.0158	3.8	96.2	3.8	0	32.4	0.02	0.4	0.05	1	48.8	151.2	86.5	13	175	7.42857	1413	84	0.829	0.22	11.08	2.64	67
1	2.87	69.8	16	10.8	3.1	0.3	4.3625	6.46296	3.9	10.8	33.2	85.8	27.9	32.5	48.4	15.4	155	9.7	9.7	22.7	0.15	4.35	3.2	4.8	21.6	0.65	0.0245	8.7	91.3	7.6	1.1	25.7					46.5	131.1	15.2	11	179	6.14525	471	65.3	1.26		10.98	5.15	73
1	3.76	75.2	16.8	7.4	0.3	0.3	4.47619	10.1622	3.61	11.1	32.5	90	30.7	34.2	44.3	13.4	86	12.8	17.7	48.4	0.11	4.63	2.9	1.6	30.2	0.9	0.0325	8.1	91.9	7.7	0.4	29.2					54.8	147.6	53.9	15	208	7.21154	326	48.9	0.946	1.04	10.45	5.78	88.6
1	4.46	71.6	20.2	5.8	2	0.4	3.54455	12.3448	4.4	10.4	31.8	72.1	23.6	32.7	35.3	13.6	684	9.8	10.5	23.6	0.67	3.54	3.3	18.1	24.7	2.34	0.1154	41.9	58.1	22.6	19.3	27.6					54.1	147	107	76	169	44.9704	1006	25.5	1.23	0.95	7.85	6.07	67.2
1	6.49	73.2	13.3	12	1.5	0	5.50376	6.1	3.3	9.6	29.9	91.7	29.4	32.1	53.1	15.9	161	9.1	8.7	17.6	0.15	5.52	4.5	2.4	28.4	1	0.0317	7.4	92.6	6.8	0.6	32.6							33.5	53	156	33.9744	621	83.7	0.585	1.69	3.97	20.25	85.8
1	2.62	91.6	5	3.4	0	0	18.32	26.9412	3.1	9.3	27.4	88.1	29.9	33.9	52.1	16.5	75	12.1	16.9	40.4	0.09	18.46	4	3.1	30.4	2.13	0.0635	10.2	89.8	7.9	2.3	32.6					57.3	140.4	6.88	67	209	32.0574	1481	28.9	0.733	4.96	6.81	5.81	70.3
1	7.94	75.8	14.6	8.9	0.6	0.1	5.19178	8.51685	3.44	9	27.3	79.4	26.2	33	39.8	14.1	263	10.1	10.6	25.1	0.27	5.27	3.1	6.3	26.6	1.21	0.0416	27	73	16.6	10.4	24.1					47.2	145	10.3	18	359	5.01393	75	3.7	1.96	0.57	9.72	7.29	75.6
1	6.79	86.6	4.6	8.5	0	0.3	18.8261	10.1882	3.15	8.9	26.2	83.2	28.3	34	48.3	16.2	132	10.8	10.7	29.2	0.14	20.3	2.9	6.7	27.6	1.38	0.0435	9.9	90.1	9.1	0.8	25.1	0	0	0.04	0.6	58.9	154	15	41	118	34.7458	1558	34	0.961	2.01	20.47	20.25	93.5
[truncated: 79 more columns]

## Sheet: Data2-Data54 Data
Data1	Data2	Data3	Data4	Data5	Data6	Data7	Data8	Data9	Data10	Data11	Data12	Data13	Data14	Data15	Data16	Data17	Data18	Data19	Data20	Data21	Data22	Data23	Data24	Data25	Data26	Data27	Data28	Data29	Data30	Data31	Data32	Data33	Data34	Data35	Data36	Data37	Data38	Data39	Data40	Data41	Data42	Data43	Data44	Data45	Data46	Data47	Data48	Data49	Data50
0	0	0	0	0	0	0	0	0	0	0	0	0	0	0	0	0	0	0	0	0	0	0	0	0	0	0	0	1	0	0	0	0	1	1	1	1	1	0	1	1	1	1	1	1	1	1	1	1	1
6.88	3.25	3.69	7.46	8.43	4.66	4.48	9.2	8.61	6.16	5.68	7.79	7.71	10.49	12.32	5.68	5.17	11.33	5.95	7.56	7.15	3.65	6.71	13.29	4.49	3.07	5.08	4.58	4.46	6.09	5.64	4.98	19.8	6.79	7.64	4.93	4.31	5.4	5.19	7.59	4.19	4.63	7.69	14.66	5.81	13.13	4.95	2.87	3.76	4.46
49.7	47.4	38.2	78.2	62.2	73.8	59.6	87.8	75.4	72	54.7	79.5	50.4	90	81.9	63.2	58.4	86.4	43.7	60	61.5	53.1	70.7	80.6	77.7	51.8	69.8	47.3	62.9	78.8	55.5	91.2	92.8	63.3	76.5	89.9	55.5	77.2	81.1	82.3	84.1	57.1	90.4	82.3	73.9	90.6	78	69.8	75.2	71.6
36.6	40.3	45	11.8	26.6	17.6	31.7	9.5	13.5	14.8	30.3	14.4	31	4.7	10.7	28.2	30	10.1	44	26.2	27.4	37.3	13.3	10.8	15.4	36.2	13.6	37.7	29.1	13	38.8	6.8	5.9	26.5	16.2	7.7	36.9	11.7	13.5	11.1	9.5	31.3	7.7	10.6	14.8	4.7	18	16	16.8	20.2
11.2	11.1	14.9	9.9	10.6	8.4	8.3	2.5	4.6	10.1	12.5	4.4	13.1	5.2	7.2	7.2	8.7	3.2	10.3	9.3	9	7.4	12.4	8.3	6.5	10.7	14.6	12.9	7.6	8.2	5.5	1.6	1.1	10	6.9	1.9	7.2	10.7	5.2	6.1	6.2	9.7	1.8	7	9.5	4.2	3.6	10.8	7.4	5.8
1.6	0.9	1.4	0	0.4	0	0.2	0	4.1	1.5	2.1	1.2	4.7	0	0	0.2	1.9	0.1	1.3	1.6	1.7	1.9	2.4	0.1	0.2	1.3	1.4	2	0.2	0	0	0.1	0.1	0.1	0.1	0.6	0.2	0.2	0	0.1	0.2	1.7	0	0	1.5	0.1	0.2	3.1	0.3	2
0.9	0.3	0.5	0.1	0.2	0.2	0.2	0.2	2.4	1.6	0.4	0.5	0.8	0.1	0.2	1.2	1	0.2	0.7	0.9	0.4	0.3	1.2	0.2	0.2	0	0.6	0.7	0.2	0	0.2	0	0.1	0.1	0.3	0	0.2	0.2	0.2	0.4	0	0.2	0.1	0.1	0.3	0.4	0.2	0.3	0.3	0.4
1.35792	1.17618	0.848889	6.62712	2.33835	4.19318	1.88013	9.24211	5.58519	4.86486	1.80528	5.52083	1.62581	19.1489	7.65421	2.24113	1.94667	8.55446	0.993182	2.29008	2.24453	1.42359	5.31579	7.46296	5.04545	1.43094	5.13235	1.25464	2.16151	6.06154	1.43041	13.4118	15.7288	2.38868	4.72222	11.6753	1.50407	6.59829	6.00741	7.41441	8.85263	1.82428	11.7403	7.76415	4.99324	19.2766	4.33333	4.3625	4.47619	3.54455
4.4375	4.27027	2.56376	7.89899	5.86792	8.78571	7.18072	35.12	16.3913	7.12871	4.376	18.0682	3.84733	17.3077	11.375	8.77778	6.71264	27	4.24272	6.45161	6.83333	7.17568	5.70161	9.71084	11.9538	4.84112	4.78082	3.66667	8.27632	9.60976	10.0909	57	84.3636	6.33	11.087	47.3158	7.70833	7.21495	15.5962	13.4918	13.5645	5.8866	50.2222	11.7571	7.77895	21.5714	21.6667	6.46296	10.1622	12.3448
5.2	5.28	5.4	5.4	5.48	5.2	5.3	5	5.1	4.62	4.8	4.9	4.9	5.06	5.1	4.55	4.92	4.87	4.7	4.2	4.7	4.8	4.61	4.4	4.7	4.8	4.15	4.17	4.55	4.8	4.4	4.59	4.6	4.2	4.5	4.3	4.34	4.43	4.4	4.03	4.4	4.47	4.59	4.38	4.2	4.1	3.96	3.9	3.61	4.4
16.6	15.7	15.7	15.8	15.5	15.6	15.5	14.7	14.7	14.5	14.5	14.9	14.1	14.3	13.9	13.9	14.6	14.3	13.4	13.6	14.3	14	13.8	13.7	14	13.7	13.4	13.3	12.9	13.5	13.1	13.3	13.7	12.8	12.4	12.7	12.6	12.3	13.2	12	12.6	12.9	12.1	11.2	11.9	9.7	11.8	10.8	11.1	10.4
47.3	46.9	46.9	45.3	45.2	44.9	44.1	43.1	43.1	42.9	42.1	42	41.8	41.7	41.5	41	40.9	40.8	40.6	40.6	40.5	40.3	39.8	39.8	39.5	38.9	38.9	38.8	38.7	38.7	38.6	38.3	37.9	37.6	37.6	37.5	37.4	37.1	37.1	36.9	36.6	36.2	35.7	34.5	34.3	33.6	33.5	33.2	32.5	31.8
90.3	88.8	86.4	84.4	82.5	87.2	83.4	86.2	84.5	92.9	87.7	85.7	85.7	82.4	80.7	90.1	83.1	83.8	85.8	96.7	85.6	83.3	86.3	89.8	83.7	81	93.7	93	85.1	80.6	87.1	83.4	82.2	89.5	83.6	87.2	86.2	83.7	84.9	91.6	82.8	81	77.8	78.8	81.1	80.4	84.6	85.8	90	72.1
31.7	29.7	28.9	29.4	28.3	30.3	29.3	29.4	27.6	31.4	30.2	30.4	28.9	28.3	27	30.5	29.7	29.4	28.3	32.4	30.2	28.9	29.9	30.9	29.7	28.5	32.3	31.9	28.4	28.1	29.6	29	27.9	30.5	27.6	29.5	29	27.8	30.2	29.8	28.5	28.9	26.4	25.6	28.1	23.2	29.8	27.9	30.7	23.6
35.1	33.5	33.5	34.9	34.3	34.7	35.1	34.1	32.7	33.8	34.4	35.5	33.7	34.3	33.5	33.9	35.7	35	33	33.5	35.3	34.7	34.7	34.4	35.4	35.2	34.4	34.3	33.3	34.9	33.9	34.7	36.1	34	33	33.9	33.7	33.2	35.6	32.5	34.4	35.6	33.9	32.5	34.7	28.9	35.2	32.5	34.2	32.7
41.8	42.4	40.9	38.5	40.1	40.3	35.2	41.1	44.6	39.8	39.8	35.8	37.7	40.4	36	44	38	36.6	37.5	48.1	38.8	36.5	39.9	43.8	39.1	37.2	40	46.3	43.1	37.8	41.4	40.4	35	43.4	39.4	42.5	44.4	39.6	36.6	43.4	42.2	35	42.1	42.6	35.1	47.4	38.6	48.4	44.3	35.3
12.8	13	13.1	12.5	13.5	12.5	11.7	13.2	14.5	11.9	12.4	11.5	12	13.5	12.5	13.4	12.5	12.1	12	13.5	12.4	12	13	13.2	12.8	12.6	11.8	13.6	13.9	13	13.1	13.3	11.8	13.3	12.9	13.6	14.1	13	11.9	13.1	14	12	15.1	15	12.1	16.3	12.6	15.4	13.4	13.6
223	145	175	192	244	147	161	214	207	214	281	165	277	136	305	344	350	187	388	334	235	205	213	162	98	120	196	183	153	196	190	181	265	166	97	134	341	166	135	185	143	330	255	276	291	377	102	155	86	684
10.7	10.5	11	8.8	10	10.3	9.9	11.5	12	11.2	10	11.4	8.6	12.2	11.2	10.5	9.6	10	10	12	10.7	10.8	10.9	11.2	11.3	10.8	12	10	12.3	8.9	10.9	10.4	10.8	11.9	12.2	11.7	11.6	12.3	9.1	11.7	10.2	9.7	11.2	11.3	9.8	9.7	10.8	9.7	12.8	9.8
12.7	12	12.7	9.4	11.4	12	12.3	14.2	15.2	13.4	11.3	14.5	9	15.8	13.8	12	9.8	11.3	11.1	15.7	13.8	12.6	13	14	15.2	13.8	15.1	10.6	15.4	9.5	12.4	11.5	12.5	16.2	16.4	11.8	14.7	17.1	9.3	14.6	12.6	10	13.2	14.2	10.4	10.7	13.4	9.7	17.7	10.5
31.2	29.2	32.5	16.8	24.9	26.7	24.1	35.7	40	33.9	25.3	34.7	13.6	40.5	34.8	28.6	21.2	24.2	25.2	41.6	31.8	30	33	34.6	36.3	33.1	41.8	24	42.6	16.4	31.9	27.6	31.7	40.7	42.5	35.4	38.6	43.6	17.8	38.6	28.6	21.3	34.4	35.8	22.4	22.8	32.2	22.7	48.4	23.6
0.24	0.15	0.19	0.17	0.24	0.15	0.16	0.24	0.25	0.24	0.28	0.19	0.24	0.17	0.34	0.36	0.34	0.19	0.39	0.4	0.25	0.22	0.23	0.18	0.11	0.13	0.23	0.18	0.19	0.17	0.21	0.19	0.29	0.2	0.12	0.16	0.4	0.2	0.12	0.22	0.15	0.32	0.28	0.31	0.28	0.37	0.11	0.15	0.11	0.67
1.36	1.26	0.85	6.63	2.34	4.2	1.88	9.29	7.94	4.75	1.81	5.54	1.63	17.83	7.64	2.25	1.83	9.41	0.99	2.31	2.24	1.43	1.32	7.44	5.06	1.46	4.9	1.35	2.16	6.08	1.43	13.4	15.85	2.38	4.71	11.66	1.48	6.74	6.01	6.74	8.8	1.85	11.27	7.55	4.99	19.87	4.45	4.35	4.63	3.54
4	3.9	4.2	4.2	4.5	4	4.5		4.3	3.5	3.7	4.1	3.8	4.4	4.7	3.8	4.3	4.1	3.9		3.9	4.2	3.8	3.5	3.9	4.1	3.2	3.6	3.8	4.1	3.5	3.8		3.4	3.9	3.8	3.6	4	3.6	3.3	3.8	4.2	3.8	3.9	4.1		3.5	3.2	2.9	3.3
1.1	1.7	2.1	2.8	2.9	2	2.2		4.1	1	1.4	1.5	1.6	4.9	4.6	1.2	3.2	2.9	1.9		2.2	2.4	2.2	1.3	2.9	3.1	0.6	1	3.2	4.6	2.1	3.6		1.2	3.3	3.2	3.2	4	1.7	1.6	4.5	3.8	11	9	3.6		2.7	4.8	1.6	18.1
32	29.5	29.9	29.9	29		30		29.3	31.4	30.4	31	29.9	28.6	28.2	30.2	29.8	30.1	29.1		30.7	29.8	29.8	31.6	30	29.1	31.9	32.2	28.8	28.8		29.7		30.4	28.2	29.2	29.3	28.6	30.9	29.7	28.9	29.2	27	26.1	28.9		30.4	21.6	30.2	24.7
1.86	0.53	0.77	0.33	0.77		0.72	0.58	0.67	1.53	1.21	1.77	0.77	0.49	0.42	1.17	1.55	0.63	0.65	0.6	0.9	0.86	1.28	1.67	0.41	0.54	0.88	0.71	0.62	0.43	0.75	0.97	3.14	1.01	0.56	0.84	0.82	0.67	0.32	0.4	0.37	0.59	0.34	1.63	0.92	0.48	0.4	0.65	0.9	2.34
0.1648	0.028	0.04	0.0174	0.0422		0.0382	0.0293	0.0647	0.0707	0.0581	0.0834	0.0364	0.0248	0.0218	0.0532	0.0763	0.0307	0.0307	0.0252	0.0415	0.0392	0.059	0.0703	0.0187	0.0259	0.0365	0.0296	0.0282	0.0259	0.0334	0.0445	0.1353	0.0424	0.0275	0.0361	0.0356	0.0297	0.0136	0.0161	0.0164	0.0264	0.0156	0.0714	0.0392	0.0201	0.0158	0.0245	0.0325	0.1154
7.4	1.3	3.6	2.5	3.5		3.6	6.2	9.7	8.1	7.9	18.9	7.6	9.5	8.3	6.9	21.8	10.2	10.2	0.6	26.7	10.2	11.2	17.4	5.1	5.7	3.9	5.5	10.9	4.3	10	9.1	10.4	9.1	8.5	10.1	9.3	7.5	5	8.4	7.9	9.3	5.4	24.9	16.3	16.6	3.8	8.7	8.1	41.9
92.6	98.7	96.4	97.5	96.5		96.4	93.8	90.3	91.9	92.1	81.1	92.4	90.5	91.7	93.1	78.2	89.8	89.8	5	73.3	89.8	88.8	82.6	94.9	94.3	96.1	94.5	89.1	95.7	90	90.9	89.6	90.9	91.5	89.9	90.7	92.5	95	91.6	92.1	90.7	94.6	75.1	83.7	83.4	96.2	91.3	91.9	58.1
6.3	1.3	2.5	2.5	3.5		3.4	5.5	7.3	6.4	6.7	10.7	6.4	8.1	7.3	6.8	11.6	8.8	9	4.7	12.3	9	9.7	10.5	4.7	5.4	3.7	5.3	9.2	3.8	7.7	7.5	9.7	6.7	7.2	8.6	8.1	6.6	4.5	6.6	7.1	7.1	4.5	17	11.9	13.9	3.8	7.6	7.7	22.6
1.1	0	1.1	0	0		0.2	0.7	2.4	1.7	1.2	8.2	1.2	1.4	1	0.1	10.2	1.4	1.2	0.3	14.4	1.2	1.5	6.9	0.4	0.3	0.2	0.2	1.7	0.5	2.3	1.6	0.7	2.4	1.3	1.5	1.2	0.9	0.5	1.8	0.8	2.2	0.9	7.9	4.4	2.7	0	1.1	0.4	19.3
35.4	29.2	30	30.2	30.2		30.7	27.2	30.8	33.8	33.8	34.7	28.3	26.9	29.3	32.3	32.2	26.4	30.1	30.4	32.4	29.7	32.3	30	28.3	28.3	33.9	31.9	29.5	28.3	31.7	26.5	35.7	29.6	26.7	33.9	31.1	28.3		28.3	29.2	31.5	24.7	22.6	24.2	21.4	32.4	25.7	29.2	27.6
0	0	0	0.04						0	0.04	0.04		0		0	0	0.01					0	0		0		0	0.03		0.04	0.01	0.06	0	0	0	0.3	0	0.03			0.11	0.04	0.1		0.07	0.02
0	0	0	0.5						0	0.7	0.5		0		0	0	0.1					0	0		0		0	0.7		0.7	0.2	0.3	0	0	0	0.7	0	0.6			2.4	0.5	0.7		0.5	0.4
0.02	0.2	0.19	0.08						0.03	0.11	0.08		0.01		0.05	0.17	0.03					0.04	0.08		0.04		0.09	0.06		0.07	0.02	0.14	0.12	0.1	0.02	0.07	0.02	0.08			0.15	0.06	0.19		0.1	0.05
0.4	0.6	4.8	1.1						0.5	1.9	1		0.2		0.9	3.3	0.3					0.6	0.6		1.2		2	1.3		1.3	0.4	0.7	1.8	1.5	0.4	1.6	0.4	1.5			3.2	0.8	1.3		0.7	1
52.8	43.3	52	50.7	47.6				53.1	53.9	49.2	46.4		54.4		47.3	47.3	44.7			50.6	54.2	47.9	51.3		45.9	50.1	47.9	45.2		49.2	47.3	46.3	52.4	50.5	53.9	45.8	47.4	52.1	52		41.6	46.2	47.6		50.5	48.8	46.5	54.8	54.1
149.4	153.8	156.3	145.9	139.6				152.5	137.9	139.6	146.2		138.8		155	148	142			149.2	141.3	149.5	156.6		144.8	149.9	159.3	150.3		146.4	155.6	148.8	146.7	152.4	152.1	151.4	155.9	150	142.4		140.1	148.8	153.4		141.1	151.2	131.1	147.6	147
2	8.31	6.38	16.2	7.95	14.5	13	6.82	991	8.51	5.91	2	25.2	55.2		2	5.35	65	16.7	5.04	2	13.2	6.88	50.3	18.1	6.01	10.8	2	11.6		24.1	5.74	88	4.47	24.2	880	7.52	27.7	24.1	21.2	38.7	21.8	2	9.15	64.8	79.1	86.5	15.2	53.9	107
101	30	45	6	18	44	34	14	7	27	48	15	29	12	52	77	41	6		32	76	86	23	12	6	19	19	24	37	6	11	26	95	28	7	203	25	10	16	11	15	60	7	21	10	26	13	11	15	76
310	252	243	235	205	224	246	291	221	282	207	139	237	306	207	353	227	140		268	214	262	261	273	282	327	299	264	97	233	199	216	275	119	252	344	190	238	214	237	221	259	175	395	212	454	175	179	208	169
32.5806	11.9048	18.5185	2.55319	8.78049	19.6429	13.8211	4.811	3.16742	9.57447	23.1884	10.7914	12.2363	3.92157	25.1208	21.813	18.0617	4.28571		11.9403	35.514	32.8244	8.81226	4.3956	2.12766	5.8104	6.35452	9.09091	38.1443	2.57511	5.52764	12.037	34.5455	23.5294	2.77778	59.0116	13.1579	4.20168	7.47664	4.64135	6.78733	23.166	4	5.31646	4.71698	5.72687	7.42857	6.14525	7.21154	44.9704
61	125	646	724	163	1214	533	2031	1202	273	691	1860	155	234	345	12	639	890	525	357	1475	275	153	313	307	124	35	104	107	516	403	154	300	5	163	1378	442	148	379	173	793	450	259	25	663	1233	1413	471	326	1006
15	38.3	39.7	82.7	21.5	81	56.4	65.7	79	39.1	29.1	66.7	38	81.5	47.5	0.9	39.1	75.9	54.6	49.5	48.7	35.8	37.2	60.4	68.2	31.1	11	28	18.8	72.4	59.1	32.3	8.4	0.6	68.7	0.7	34.7	65.2	70.3	79.8	76.5	48.1	70.3	2.1	62.5	80.3	84	65.3	48.9	25.5
1.08	1.18	0.97	1.88	1	1.32	1.16	1.11	1.29	1.26	1.25	1.87	0.985	1.56	1.14	1.33	1.6	1.48		1.43	0.993	1.53	1.05	1.33	0.876	1.5	1.21	1.24	1.08	1.39	0.816	1.18	1.04	1.39	1.13	1.93	1.78	1.09	0.734	1.02	1.37	0.912	1.33	3.12	1.22	0.312	0.829	1.26	0.946	1.23
0.32	0.43	0,19	0.19	0.33		0.34	0.56	2.04	0.22	0.57	6.13		0.46	0.7			0.32	0.68	1.62	0.37		0.37	1.43	0.22	0.87	0.27	0.59	1.38	0.38	0.54	0.56	0.6	0,19	0.28	2.09	0.94	0.61	1.55	1.73	0.67	0.47	0.51	1.13	0,19	10	0.22		1.04	0.95
0.17	0.5	1.64	7.37	1.05	2.24	1.94	31.13	42.71	0.75	2.28	18.04	4.73	25	5.64	0.1	2.2	20.16	3.07	8.1	3.56	0.22	1.19	21.5	8.38	1.26	0.06	2.11	0.53	11.21	3.68	3.56	0.39	0.08	6.08	1.74	1.65	2.1	10.4	12.34	8.64	0.68	9.58	1.86	24.66	34.48	11.08	10.98	10.45	7.85
6.34	3.99	9.1	6.08	6.68	5.62	5.74	11.38	13.05	5.1	4.99	9.46	8.71	7.6	5.85	6.96	5.89	6.06	9.62	6.18	9.19	4.63	3.11	5.71	8.07	4.99	7.42	4.16	7.34	3.85	5.63	7.69	14.96	9.1	10.52	2.93	4.6	6.02	3.72	5.59	7.47	4.04	3.63	27.54	10.12	12.59	2.64	5.15	5.78	6.07
58	50.4	68.9	57.7	55.6	63.1	66.7	65.5	91.6	60.4	38.3	74.5	59.5	74.2	53.7	57.7	53.3	51.5	48.7	46.7	66.4	65.3	44.9	61.6	65.7	62.3	76	63.1	71.8	53.5	30.5	83.7	86.4	74.6	72.2	75.5	60.1	72.3	59.5	56.4	85.5	42.1	62.7	79.2	67.3	65.5	67	73	88.6	67.2
32.2	38.8	21.1	30.6	36.4	24.4	23.9	17.1	4.2	29	49.3	17.9	26.6	12.6	36.6	29.9	34	39.6	40	38.2	23.5	25.3	44.1	27.3	21.1	27.9	17.4	26	19.3	24.9	56	11.3	7.8	18.8	17.9	18.1	28.7	20.8	30.6	28.3	7.2	43.8	25.1	12.2	22.3	21.7	28.8	14.8	8.1	23.1
7.3	10	7.5	10.2	7	10	5.1	16.9	4.1	9.8	9.8	7	8.7	12	8.5	10.6	9.5	6.5	9	11.3	8.5	7.1	8.3	9.5	12.6	7.6	5	8.2	7.5	16.9	9.9	4.7	5.5	5.4	8.5	4.1	10.4	6.1	7.5	12.2	7.2	10.4	10.2	8.1	7.5	11.5	3.8	11.8	3.3	8.2
1.9	0.5	2	1	0.7	2	3.8	0.4	0	0.2	2	0.2	4.1	0.5	0.9	0.9	2.2	1.7	1.8	1.9	1.3	1.9	1.6	1.2	0.2	1.6	1.3	2.2	1	3.9	3.2	0	0.2	0.9	0.7	2	0.4	0.5	1.9	1.1	0	3.2	1.7	0.3	2.3	0.3	0	0.4	0	1
0.6	0.3	0.5	0.5	0.3	0.5	0.5	0.1	0.1	0.6	0.6	0.4	1.1	0.7	0.3	0.9	1	0.7	0.5	1.9	0.3	0.4	1	0.4	0.4	0.6	0.3	0.5	0.5	0.8	0.4	0.3	0.1	0.3	0.7	0.3	0.4	0.3	0.5	1.4	0.1	0.5	0.3	0.2	0.6	1	0.4	0	0	0.5
1.80124	1.29897	3.2654	1.88562	1.52747	2.58607	2.79079	3.83041	21.8095	2.08276	0.776876	4.16201	2.23684	5.88889	1.46721	1.92977	1.56765	1.30051	1.2175	1.22251	2.82553	2.58103	1.01814	2.25641	3.11374	2.23297	4.36782	2.42692	3.72021	2.14859	0.544643	7.40708	11.0769	3.96809	4.03352	4.17127	2.09408	3.47596	1.94444	1.99293	11.875	0.961187	2.49801	6.4918	3.01794	3.01843	2.32639	4.93243	10.9383	2.90909
7.94521	5.04	9.18667	5.65686	7.94286	6.31	13.0784	3.87574	22.3415	6.16327	3.90816	10.6429	6.83908	6.18333	6.31765	5.4434	5.61053	7.92308	5.41111	4.13274	7.81176	9.19718	5.40964	6.48421	5.21429	8.19737	15.2	7.69512	9.57333	3.16568	3.08081	17.8085	15.7091	13.8148	8.49412	18.4146	5.77885	11.8525	7.93333	4.62295	11.875	4.04808	6.14706	9.77778	8.97333	5.69565	17.6316	6.18644	26.8485	8.19512
4.96	5.11	5.99	4.97	5.39	5.3	5.45	4.3	4.97	4.7	4.3	5	5.03	4.65	5	4.38	5.1	5.25	4.6	4.4	4.9	4.63	5.1	3.5	4.9	4.68	4.9	4.27	4.3	5	5	4.81	4.75	3.95	4.5	4.08	3.94	4.46	4	3.84	3.75	4.64	4.47	4.7	4.9	4.67	4.17	3.57	4.03	5
15.9	15.4	17.5	14.7	15	16.1	16.2	12.2	14.4	14.7	13.1	14.9	14.7	13.3	13.3	13.3	15	15.6	13	13.7	14.7	13.8	14.8	11	14.3	13.2	15.7	13.5	12.1	13.8	15	14.1	15	11.8	12.3	11.9	11.5	12.6	12.2	11.5	10.4	13.2	11.6	12.1	13.4	10.9	12.4	10.2	12	11.7
44.5	46.3	50.8	42	43.9	45.7	45.9	37.5	45.6	42.2	38.5	42.9	42.7	37.8	40.8	40.8	43.1	44.6	39.2	43.1	41.6	38.7	43.8	31.6	42	38.2	43	39.1	37.8	41.1	44.7	41.2	41	36.3	38.5	35.9	33.1	38.4	33.9	34.9	32.2	38	35.3	38.9	40.3	36.6	35.3	31.8	35.1	36.6
89.7	90.6	84.8	84.5	81.4	86.2	84.2	87.8	91.8	89.8	89.5	86	84.9	81.3	82.1	93.2	8.9	85	86.2	98.6	85.8	83.6	88	89.5	85.2	81.6	87	91.6	87.5	82.9	89.4	85.7	86.3	91.9	85	88	84	86.1	85.4	90.9	85.9	81.9	79	83.3	82.8	78.4	84.7	89.1	87.1	73.5
32.1	30.1	29.2	29.6	27.8	30.4	29.7	28.6	29	31.3	30.5	29.9	29.2	28.6	26.8	30.4	29.2	29.7	28.6	31.4	30.3	29.8	29.4	31.2	29	28.2	31.8	31.6	28	27.8	30	29.3	31.6	29.9	27.2	29.2	29.2	28.3	30.7	29.9	27.7	28.4	26	25.9	27.5	23.3	29.7	28.6	29.8	23.5
35.7	33.3	34.4	35	34.2	35.2	35.3	32.5	31.6	34.8	34	34.7	34.4	35.2	32.6	32.6	34.8	35	33.2	31.8	35.3	35.7	33.4	34.8	34	34.6	36.5	34.5	32	33.6	33.6	34.2	36.6	32.5	31.9	33.1	34.7	32.8	36	33	32.3	34.7	32.9	31.1	33.3	29.8	35.1	32.1	34.2	32
40.7	42.6	40.4	39.1	37.9	38.8	35	42.5	47.7	39.1	42.5	37.4	37.2	39.6	37.1	43	38.5	37.4	37.1	47.8	39.8	36.1	39.4	43.4	39.4	36.9	37	45.4	45	38.5	42.6	41.2	39.6	42.7	39.7	43.7	42.8	40.1	35.4	43.2	44	35	42.5	46.8	37.4	44.3	38.4	47.8	42.1	36.7
12.4	12.9	13.2	12.8	13	12.4	11.6	13.8	14.7	11.9	13.1	12	12.2	13.5	12.2	12.6	13	12.4	11.9	13.1	13	11.9	13.4	13.2	12.7	12.5	11.6	13.4	14.2	12.8	13.2	13.2	12.8	12.9	12.8	13.8	13.8	12.9	11.5	13.2	14	11.9	14.8	16	12.6	16	12.6	14.7	13.2	14.3
219	152	287	264	387	415	266	327	240	205	150	320	388	315	329	275	296	282	502	3.7	225	221	136	172	300	274	290	209	243	387	386	287	271	309	365	109	335	104	62	304	282	433	383	423	418	539	228	258	100	754
11.1	10	10.3	9.3	9.2	9.2	9.7	10.4	12.5	10.6	11.1	11.4	8.6	10.3	10	10.8	8.5	9.7	9.5	10.9	11.3	11.1	11.2	12.1	11.2	9.6	10.8	10	11.5	8.2	10.7	10.8	11.6	12.1	10.1	11.5	10.7	12.3	9.3	10.9	10.9	9.4	9.6	11.2	9.4	10.3	10	10.3	11.9	9.6
13.5	11.9	12.6	10	9.6	9.9	11.5	11.3	17.8	12.4	13.2	14.4	8.8	11.8	10.9	13.1	9.5	11	10.8	13	13.7	13.8	14.5	15.8	13.5	10.6	13.7	11.2	15.4	8.3	13.9	13.4	14.8	15.4	11.4	14.5	11.6	17.8	8.5	13.3	13.7	10.2	10.6	13.2	10.1	10.9	10.8	10.6	16.1	10.9
34.3	25.5	28.5	20.2	18.4	18.5	22.5	27.5	44.4	29.5	34	36.4	13.5	27.1	24.8	31.3	14.8	23	22	31.8	34.4	33.4	35.1	42.3	34.5	22.1	31.9	24.7	37.6	11.9	32.1	32.7	38.5	41.5	25.7	36.1	29.1	43.6	18.6	32.6	32.3	20.1	22.1	34.2	20.9	26.6	25.6	26.6	39.8	22.6
0.24	0.15	0.3	0.25	0.36	0.38	0.26	0.34	0.3	0.22	0.17	0.36	0.33	0.32	0.33	0.3	0.25	0.28	0.48	0.33	0.25	0.24	0.15	0.21	0.34	0.26	0.31	0.21	0.28	0.32	0.41	0.31	0.31	0.37	0.37	0.13	0.36	0.13	0.06	0.33	0.31	0.41	0.37	0.47	0.39	0.56	0.23	0.27	0.12	0.73
3.8	4	4.5	4.2			4.5		4.9	3.5	3.5	4.1	4.1	4.2	4.2	3.3	4.4	4.7	3.9		4.2	4.1	4.1	2.9	4.1		4	3.5	3.9	4.1	3.9	3.8	4.2	3.3	3.7	3.7	3.5	3.7	3.6	4	3.3	4.1	4		4.2				3.2	4
1.1	1.8	2.5	2.7			1.8		2.3	0.9	1.2	1.8	2.2	6.1	3.3	1.4	3.2	2.4	1.7		2.1	2.4	2	1.3	2.3		1.1	0.9	2.7	3.3	1.7	2.1	2.2	1.8	2.3	2.6	4	3.6	1.3	1.5	3.7	3.1	9.2		3.1				2.1	16.8
32	29.7	29.7	29.7			29.9		28.5	31.6	30.7	30.7	29.7	28.6	27.9	30.1	29.8	29.6	29.1		30.6	29.9	29.7	31.7			31.8	31.7	28.2	28.5	30.4	29.4	31.2	30.2	27.6	29.5	28.7	28.5	30.9	29.2	28.3	29.3	26.6		28.3				30	23.8
1.25	0.47	2.23	1.05	1.05	0.89	0.6	2.02	1.11	0.94	1.96	1.85	0.84	0.59	0.46	0.67	1.4	1.29	0.97	0.94	2.79	1.15	0.67	0.98	1.3	1.31	0.64	0.53	1.11	0.94	1.08	0.72	3.33	1.52	1.17	0.98	1.23	0.42	0.79	1.59	0.71	1.2	0.98	1.78	2.83	1.02	0.83	1.23	0.63	2.55
0.062	0.024	0.1336	0.0522	0.0566	0.0472	0.0327	0.1515	0.0552	0.0442	0.0843	0.0899	0.0423	0.0274	0.0219	0.0293	0.0689	0.0677	0.0433	0.0535	0.1328	0.0532	0.0492	0.0341	0.068	0.0613	0.0316	0.0226	0.0473	0.0454	0.0532	0.0346	0.1582	0.06	0.0523	0.04	0.0485	0.0187	0.0311	0.0611	0.0266	0.0557	0.0438	0.0831	0.2394	0.0476	0.0346	0.0439	0.0254	0.1229
3	3.5	9.7	4.1	2.7	10.9	4.3	8.2	6.9	6.4	17.6	10.7	8.6	12.9	3.6	2.9	8.3	16.1	11.3	3.8	11.1	16	7.8	24.3	7	13.4	2.3	10	16.2	6.5	17	6.4	7.1	11.3	5.9	13.6	14.3	1.8	5.8	24.5	9.4	13	17.4	14.1	29.7	29.3	12.1	12.7	15.1	32.8
97	96.5	90.3	95.9	97.3	89.1	95.7	91.8	93.1	93.6	82.4	89.3	91.4	87.1	96.4	97.1	91.7	83.9	88.7	96.2	88.9	84	92.2	75.7	93	86.6	97.7	90	83.8	93.5	83	93.6	92.9	88.7	94.1	86.4	85.7	98.2	94.2	75.5	90.6	87	82.6	85.9	70.3	70.7	87.9	87.3	84.9	67.2
2.9	3.5	8.2	3.7	2.7	8.5	4.1	7.1	5.8	5.1	12.2	8.8	7.3	10.4	3.3	2.7	7	13.3	10.5	3.7	9.2	13.5	6.6	14.3	6.5	11.7	1.9	7.9	14.3	5.2	13.4	6.2	6.5	8.9	5.4	11.2	11.6	1.1	3.8	13.9	7.6	10.8	14.9	12.1	19	15.8	9.3	10.4	12	20.5
0.1	0	1.5	0.4	0	2.4	0.2	1.1	1.1	1.3	5.4	1.9	1.3	2.5	0.3	0.2	1.3	2.8	0.8	0.1	1.9	2.5	1.2	10	0.5	1.7	0.4	2.1	1.9	1.3	3.6	0.2	0.6	2.4	0.5	2.4	2.7	0.7	2	10.6	1.8	2.2	2.5	2	10.7	13.5	2.8	2.3	3.1	12.3
34	30.8	33	33.8	31.8	33.1	31	36.1	35.1	33.5	34.6	32.1	31.4	28.1	29.7	32.4	35.2	35.2	32.2	35.2	34.5	32.9	29.6	33.1	33.7	31.7	34.4	29.3	31.5	30.1	33.6	32	36.2	32.5	31.1	33	31.2	27.6	38.3	33.4	23.4	32.9	28.9	30.6	30.7	22.1	34.3	30.4	32.1	26.6
0.02	0	0	0	0				0	0	0	0.12		0.08	0		0.01	0.03				0.03	0		0	0			0	0.04	0.09	0.17	0.01		0		0			0	0.03		0.04	0.11				0		0
0.3	0	0	0	0				0	0	0	1.3		1.1	0		0.2	0.05				0.6	0		0	0			0	1.1	1.6	2.2	0.1		0		0			0	0.4		1.1	0.4				0		0
0.05	0.05	0.06	0.04	0.06				0.03	0.04	0.05	0.21		0.11	0.03		0.02	0.07				0.06	0.06		0.07	0.06			0.05	0.08	0.2	0.22	0.04		0.17		0.14			0.15	0.08		0.09	0.24				0.08		0.13
0.8	1.3	0.7	0.7	0.9				0.2	0.8	1	2.3		1.4	0.5		0.5	1.2				1.3	2.1		1	1.2			0.7	2.2	3.7	2.9	0.3		1.6		3			2.7	1.1		2.5	0.9				1.6		2.2
47.6	44.1	43.6	47	47.2		45.6		50.1	52.2	48.1	44.6		44.4	45		42.3	43.6				48.4	47.6		48.1	45.1	44		46.1	42.9	46.1	45	44.5	50.4	44	59.5	43.2	57		43.8	49.8	43.8	43.9	49.5		45.9		42.3	54.8	45.1
157	151.3	153.3	155.9	148.3		147.1		148.9	153.5	154.4	156.6		145	143.3		151.8	143.8				148.3	136.6		160.1	148.8	153.5		151.4	138.6	143.7	149.7	153.9	139.8	151.9	150	149.4	142.8		151.1	141.4	140.1	145.6	152.5		144.5		139.6	147.6	153.5
2	13.8	2	2	2		2.83	89.1	8.33	2.59	2.32	2.96	13.6	56.5	6.21	2	3.37	46.7		2		2	2.13			2	10.9	2	4.5	6.28	29.4	13.9	16.3	2	57	1000	2	27.8	23.7		35.4	17.4	4.88	11.8			20.7	11.5	1000	32.8
95	21	96	75	142	128	49	14	87	16	49	111	48	17	55	212	54	108	31	94	94	60	91	21	110	116	90	58	36	60	104	121	174	39	57	51	51	22	175	52	36	70	37	40	61	38		61	101	80
285	231	279	289	243	240	248	190	189	265	231	188	259	249	212	363	302	225	246	308	309	256	210	236	354	337	300	222	246	217	268	240	295	360	274	169	180	62	278	280	156	285	208	313	355	185		164	206	258
33.3333	9.09091	34.4086	25.9516	58.4362	53.3333	19.7581	7.36842	46.0317	6.03774	21.2121	59.0426	18.5328	6.82731	25.9434	58.4022	17.8808	48	12.6016	30.5195	30.4207	23.4375	43.3333	8.89831	31.0734	34.4214	30	26.1261	14.6341	27.6498	38.806	50.4167	58.9831	10.8333	20.8029	30.1775	28.3333	35.4839	62.9496	18.5714	23.0769	24.5614	17.7885	12.7796	17.1831	20.5405		37.1951	49.0291	31.0078
65	127	667	309	285	1605	1265	1626	2310	355	332	1685	139	200	321	39	468	1599	263	279	585	297	407	319	365	193	110	485	90	622	1018	215	248	8	225	1167	263	170	353	72	945	487	136	129	371	1651	1298	372	1220	565
19.6	30.8	41.5	33.5	19.8	37.6	59.5	50.2	38.9	35.4	13.8	36.6	28.1	44.2	38.4	18.4	26.1	31.2	38	17.4	20.9	32	36.4	29.8	27	25.1	35.1	49.9	24.5	40.1	42	22	12.9	0.4	28.9	72.4	15.3	52.2	43	13.6	55.7	19.6	11.6	32.5	12.1	68.9		64.3	43.3	19.3
1.1	1.17	1.03	1.86	1.33	1.21	1.33	0.948	1.26	1.36	1.22	1.72	1.09	1.41	0.975	1.12	1.55	1.59	1.15	1.25	1.29	1.39	1.11	1.17	0.987	1.74	1.59	1.32	1.06	1.36	0.826	1.2	1.2	1.62	1.2	1.36	1.41	0.923	0.665	1.01	1.23	0.968	1.14	1.88	1.43	1.26		1.17	0.961	1.43
22.029	47.3675	16.893	17.79	27.0332	21.4082	31.6026	46.9251	27.3117	25.9814	20.7384		38.7878	14.0025		44.9358	18.0948	31.2251		49.5564	38.0367	33.5594	27.8994	69.3305	20.4426	16.6625	42.4069	27.5095	65.0813		20.843	28.1394	12.8	62.3248	33.7865	31.5786	62.6721	44.9796	36.0856	67.7	42.403	67.0257	16.3771	106.329	73.3541	80.6	67.2173	56.0476	65.9	44.5
23.169	36.1201	19.8228	38.2861	43.3151		25.4		58.9	27.5568	26.8278	13.0754	41.4222	27.6071		53.2969	22.8825	89.3208	6.51703	46.6182	46.7222	36.4099	31.7098	64.2313	23.0117	15.7304	38.2997	37.1599	77.4669		28.1078	29.9543	23	62.3787	24.5975	32.6281	37.1288	36.9988	27.2724	71.6	51.2985	76.4514	88.931	83.2	94.8467	74		45.3657	72	31.4859
0.21		0,19	0,19	0.51	0.54	0.29		6.29			3.82	0.23	0.69			0.33	0.99		0.7	0.59			1.08	0,19	0.99		1.87	2.55		0.65	0.46	0.26	0,19	0.67			0.88	0.77		46.19	1.04	0.54		0,19		0.63	8.05		0.83
0,05	0.73	0.44	0.07	0.2	0.86	1.68	20.39	2.01	1.64	0.32	3.49	1.02	13.6	1.94	0.89	0.56	0.44	1.17	0.63	0.64	0.19	2.38	2.63	0.2	0.22	0,05	10.78	3.29	1.43	0.2	0.27	0.02	0.05	0.49	1.58	2.72	5.46	0.64	0.26	13.6	0.24	1.46	14.56	2.17	11.43		1.13	1.74	0.54
21.0627	30.8718	19.2454	20.5839	32.5678		19.0977		46.746	20.2624	21.99	7.60199	38.002	19.5795		47.5865	14.7629	56.1766	5.66698	37.2946	36.2187	26.1942	28.5674	54.8985	23.3148	9.04046	24.0879	28.1514	73.0819		34.0289	24.9619	19.1667	38.5053	20.4979	23.9913	26.3325	40.0854	41.0112	70.8911	41.7061	78.9788	78.0096	44.2553	66.3263	58.7302		38.7741	74.922	22.0181
20.3973	40.1419	17.4154	9.46274	27.0332	16.2184	27.2436	42.2749	21.1719	20.6201	16.5907		39.3784	8.97593		33.7863	11.3093	21.098		34.6548	38.3048	21.9343	26.5708	52.1282	23.3363	11.1084	35.047	22.1851	60.2604		25.5429	23.847	12.3077	44.838	29.8995	16.362	35.209	41.2657	49.163	66.3725	30.9511	73.4931	12.3136	34.0797	60.1263	258.333	81.0823	44.4822	69.6617	36.1789
0	-66.065	68.652	87.6543	74.8428	100	78.2308			69.5652	60.7445	-48	46.0317	-2.35507		0	37.0093	28.1538			100		69.0407		100	66.7221	-0.925926		61.2069		-21.9917	-142.16	81.4773		-135.537	-13.6364	73.4043	-0.361011	1.65975	100	8.52713	20.1835	-144	-28.9617	100	100	76.0694	24.3421	-200	69.3458
5.94059	30	-113.333	-500	-500	-190.909	-44.1176			40.7407	-2.08333	-500	-65.5172	-41.6667	-5.76923	-175.325	-31.7073	-500			-23.6842		-295.652	-75	-500	-500	-373.684		2.7027	-500	-500	-365.385	-83.1579		-500	74.8768	-104	-120	-500	-372.727	-140	-16.6667	-428.571	-90.4762	-500	-46.1538	100	-454.545	-500	-5.26316
8.06452	8.33333	-14.8148	-22.9787	-18.5366	-7.14286	-0.813008			6.02837	-11.5942	-35.2518	-9.2827	18.6275	-2.41546	-2.83286	-33.0396	-60.7143			-44.3925		19.5402	13.5531	-25.5319	-3.0581	-0.334448		-153.608	6.86695	-34.6734	-11.1111	-7.27273		-8.73016	50.8721	5.26316	73.9496	-29.9065	-18.1435	29.4118	-10.0386	-18.8571	20.7595	-67.4528	59.2511	100	8.37989	0.961538	-52.6627
-6.55738	-1.6	-3.25077	57.3204	-74.8466	-32.2076	-137.336			-30.0366	51.9537	9.4086	10.3226	14.5299	6.95652	-225	26.7606	-79.6629	49.9048		60.339		-166.013	-1.91693	-18.8925	-55.6452	-214.286		15.8879	-20.5426	-152.605	-39.6104	17.3333		-38.0368	15.312	40.4977	-14.8649	6.86016	58.3815	-19.1677	-8.22222	47.4903	-416	44.0422	-33.9011	8.13871	21.0191	-274.233	43.837
-30.6667	19.5822	-4.53401	59.4921	7.90698	53.5802	-5.49645			9.46292	52.5773	45.1274	26.0526	45.7669	19.1579	-100	33.2481	58.8933	30.4029		57.0842		2.15054	50.6623	60.4106	19.2926	-100		-30.3191	44.6133	28.934	31.8885	-53.5714		57.933	-100	55.9078	19.9387	38.8336	82.9574	27.1895	59.2516	83.4993	-100	80.64	14.1968	100	1.53139	11.4519	24.3137
-1.85185	0.847458	-6.18557	1.06383	-33	8.33333	-14.6552			-7.93651	2.4	8.02139	-10.6599	9.61538	14.4737	15.7895	3.125	-7.43243			-29.9094		-5.71429	12.0301	-12.6712	-16	-31.405		1.85185	2.15827	-1.22549	-1.69492	-15.3846		-6.19469	29.5337	20.7865	15.3211	9.40054	0.980392	10.219	-6.14035	14.2857	39.7436	-17.2131	-50	100	7.14286	-1.58562	-16.2602
-5.17462	23.7451	-17.3436	-100	-60.2292	100	81.5295			-6.06374	-29.3628		-6.79195	-100		-18.6069	-26.459	-100			-22.8344		-13.6577	7.35491	-12.5676	5.59424	9.68508		-19.031		-34.8548	-6.44951	-79.6875		27.1972	-3.32356	40.757	17.7431	24.423	-5.76071	-20.9783	-14.0629	-100	21.7522	-100	8.18859	100	19.0586	-9.25645	51.7171
34.375	100			-54.5455		14.7059			100	100	37.6835		-50	100			-200			-59.4595		100	24.4755		-13.7931	100		-84.7826		-20.3704	17.8571	56.6667		-139.286	100	100	-44.2623	50.3226	100	-200	-121.277	-5.88235	100		100	-186.364		100	12.6316
	-46	73.1707	99.0502	80.9524	61.6071	13.4021			-100	85.9649	80.6541	78.4355	45.6	65.6028	-100	74.5455	97.8175	61.8893		82.0225		-100	87.7674	97.6134	82.5397			-100	87.2435	94.5652	92.4157	94.8718		91.9408	9.1954	-64.8485	-100	93.8462	97.893	-57.4074	64.7059	84.7599	-100	91.2003	66.8503	100	89.7086	83.3493	93.121
[truncated: 37 more columns]

## Sheet: Son hal gereksiz veriler cik89
AA	1WBC	1NEUT (%)	1LYMPH (%)	1Mono (%)	1EO (%)	1BASO(%)	1N/L ratio	1N/M ratito	1RBC	1Hgb	1HCT	1MCV	1MCH	1MCHC	1RDW-SD	1RDW-CV	1PLT	1MPV	1PDW	1P-LCR	1PCT	1N/L Ratio	1Makro-R	1Mikro-R	1RBC-He	1RET%	1RET#	1IRF	1LFR	1MFR	1HFR	1RET-He	1AS-LYMP#(10^3/uL)	1AS-LYMP%(%)	1RE-LYMP#(10^3/uL)	1RE-LYMP%(%)	1NEUT-RI(FI)	1NEUT-GI(SI)	1IL-6	1DEMİR	1TDBK	1Tsat	1FERRİTİN	1HEPSİDİN	1sTfR	1D-Dimer	1CRP	2WBC	2NEUT (%)
C	6.88	49.7	36.6	11.2	1.6	0.9	1.35792	4.4375	5.2	16.6	47.3	90.3	31.7	35.1	41.8	12.8	223	10.7	12.7	31.2	0.24	1.36	4	1.1	32	1.86	0.1648	7.4	92.6	6.3	1.1	35.4	0	0	0.02	0.4	52.8	149.4	2	101	310	32.5806	61	15	1.08	0.32	0.17	6.34	58
C	3.25	47.4	40.3	11.1	0.9	0.3	1.17618	4.27027	5.28	15.7	46.9	88.8	29.7	33.5	42.4	13	145	10.5	12	29.2	0.15	1.26	3.9	1.7	29.5	0.53	0.028	1.3	98.7	1.3	0	29.2	0	0	0.2	0.6	43.3	153.8	8.31	30	252	11.9048	125	38.3	1.18	0.43	0.5	3.99	50.4
C	3.69	38.2	45	14.9	1.4	0.5	0.848889	2.56376	5.4	15.7	46.9	86.4	28.9	33.5	40.9	13.1	175	11	12.7	32.5	0.19	0.85	4.2	2.1	29.9	0.77	0.04	3.6	96.4	2.5	1.1	30	0	0	0.19	4.8	52	156.3	6.38	45	243	18.5185	646	39.7	0.97	0,19	1.64	9.1	68.9
C	7.46	78.2	11.8	9.9	0	0.1	6.62712	7.89899	5.4	15.8	45.3	84.4	29.4	34.9	38.5	12.5	192	8.8	9.4	16.8	0.17	6.63	4.2	2.8	29.9	0.33	0.0174	2.5	97.5	2.5	0	30.2	0.04	0.5	0.08	1.1	50.7	145.9	16.2	6	235	2.55319	724	82.7	1.88	0.19	7.37	6.08	57.7
C	8.43	62.2	26.6	10.6	0.4	0.2	2.33835	5.86792	5.48	15.5	45.2	82.5	28.3	34.3	40.1	13.5	244	10	11.4	24.9	0.24	2.34	4.5	2.9	29	0.77	0.0422	3.5	96.5	3.5	0	30.2					47.6	139.6	7.95	18	205	8.78049	163	21.5	1	0.33	1.05	6.68	55.6
C	4.66	73.8	17.6	8.4	0	0.2	4.19318	8.78571	5.2	15.6	44.9	87.2	30.3	34.7	40.3	12.5	147	10.3	12	26.7	0.15	4.2	4	2															14.5	44	224	19.6429	1214	81	1.32		2.24	5.62	63.1
C	4.48	59.6	31.7	8.3	0.2	0.2	1.88013	7.18072	5.3	15.5	44.1	83.4	29.3	35.1	35.2	11.7	161	9.9	12.3	24.1	0.16	1.88	4.5	2.2	30	0.72	0.0382	3.6	96.4	3.4	0.2	30.7							13	34	246	13.8211	533	56.4	1.16	0.34	1.94	5.74	66.7
C	9.2	87.8	9.5	2.5	0	0.2	9.24211	35.12	5	14.7	43.1	86.2	29.4	34.1	41.1	13.2	214	11.5	14.2	35.7	0.24	9.29				0.58	0.0293	6.2	93.8	5.5	0.7	27.2							6.82	14	291	4.811	2031	65.7	1.11	0.56	31.13	11.38	65.5
C	8.61	75.4	13.5	4.6	4.1	2.4	5.58519	16.3913	5.1	14.7	43.1	84.5	27.6	32.7	44.6	14.5	207	12	15.2	40	0.25	7.94	4.3	4.1	29.3	0.67	0.0647	9.7	90.3	7.3	2.4	30.8					53.1	152.5	991	7	221	3.16742	1202	79	1.29	2.04	42.71	13.05	91.6
C	6.16	72	14.8	10.1	1.5	1.6	4.86486	7.12871	4.62	14.5	42.9	92.9	31.4	33.8	39.8	11.9	214	11.2	13.4	33.9	0.24	4.75	3.5	1	31.4	1.53	0.0707	8.1	91.9	6.4	1.7	33.8	0	0	0.03	0.5	53.9	137.9	8.51	27	282	9.57447	273	39.1	1.26	0.22	0.75	5.1	60.4
C	5.68	54.7	30.3	12.5	2.1	0.4	1.80528	4.376	4.8	14.5	42.1	87.7	30.2	34.4	39.8	12.4	281	10	11.3	25.3	0.28	1.81	3.7	1.4	30.4	1.21	0.0581	7.9	92.1	6.7	1.2	33.8	0.04	0.7	0.11	1.9	49.2	139.6	5.91	48	207	23.1884	691	29.1	1.25	0.57	2.28	4.99	38.3
C	7.79	79.5	14.4	4.4	1.2	0.5	5.52083	18.0682	4.9	14.9	42	85.7	30.4	35.5	35.8	11.5	165	11.4	14.5	34.7	0.19	5.54	4.1	1.5	31	1.77	0.0834	18.9	81.1	10.7	8.2	34.7	0.04	0.5	0.08	1	46.4	146.2	2	15	139	10.7914	1860	66.7	1.87	6.13	18.04	9.46	74.5
C	7.71	50.4	31	13.1	4.7	0.8	1.62581	3.84733	4.9	14.1	41.8	85.7	28.9	33.7	37.7	12	277	8.6	9	13.6	0.24	1.63	3.8	1.6	29.9	0.77	0.0364	7.6	92.4	6.4	1.2	28.3							25.2	29	237	12.2363	155	38	0.985		4.73	8.71	59.5
C	10.49	90	4.7	5.2	0	0.1	19.1489	17.3077	5.06	14.3	41.7	82.4	28.3	34.3	40.4	13.5	136	12.2	15.8	40.5	0.17	17.83	4.4	4.9	28.6	0.49	0.0248	9.5	90.5	8.1	1.4	26.9	0	0	0.01	0.2	54.4	138.8	55.2	12	306	3.92157	234	81.5	1.56	0.46	25	7.6	74.2
C	12.32	81.9	10.7	7.2	0	0.2	7.65421	11.375	5.1	13.9	41.5	80.7	27	33.5	36	12.5	305	11.2	13.8	34.8	0.34	7.64	4.7	4.6	28.2	0.42	0.0218	8.3	91.7	7.3	1	29.3								52	207	25.1208	345	47.5	1.14	0.7	5.64	5.85	53.7
C	5.68	63.2	28.2	7.2	0.2	1.2	2.24113	8.77778	4.55	13.9	41	90.1	30.5	33.9	44	13.4	344	10.5	12	28.6	0.36	2.25	3.8	1.2	30.2	1.17	0.0532	6.9	93.1	6.8	0.1	32.3	0	0	0.05	0.9	47.3	155	2	77	353	21.813	12	0.9	1.33		0.1	6.96	57.7
C	5.17	58.4	30	8.7	1.9	1	1.94667	6.71264	4.92	14.6	40.9	83.1	29.7	35.7	38	12.5	350	9.6	9.8	21.2	0.34	1.83	4.3	3.2	29.8	1.55	0.0763	21.8	78.2	11.6	10.2	32.2	0	0	0.17	3.3	47.3	148	5.35	41	227	18.0617	639	39.1	1.6		2.2	5.89	53.3
C	11.33	86.4	10.1	3.2	0.1	0.2	8.55446	27	4.87	14.3	40.8	83.8	29.4	35	36.6	12.1	187	10	11.3	24.2	0.19	9.41	4.1	2.9	30.1	0.63	0.0307	10.2	89.8	8.8	1.4	26.4	0.01	0.1	0.03	0.3	44.7	142	65	6	140	4.28571	890	75.9	1.48	0.32	20.16	6.06	51.5
C	5.95	43.7	44	10.3	1.3	0.7	0.993182	4.24272	4.7	13.4	40.6	85.8	28.3	33	37.5	12	388	10	11.1	25.2	0.39	0.99	3.9	1.9	29.1	0.65	0.0307	10.2	89.8	9	1.2	30.1							16.7				525	54.6		0.68	3.07	9.62	48.7
C	7.56	60	26.2	9.3	1.6	0.9	2.29008	6.45161	4.2	13.6	40.6	96.7	32.4	33.5	48.1	13.5	334	12	15.7	41.6	0.4	2.31				0.6	0.0252	0.6	5	4.7	0.3	30.4							5.04	32	268	11.9403	357	49.5	1.43	1.62	8.1	6.18	46.7
C	7.15	61.5	27.4	9	1.7	0.4	2.24453	6.83333	4.7	14.3	40.5	85.6	30.2	35.3	38.8	12.4	235	10.7	13.8	31.8	0.25	2.24	3.9	2.2	30.7	0.9	0.0415	26.7	73.3	12.3	14.4	32.4					50.6	149.2	2	76	214	35.514	1475	48.7	0.993	0.37	3.56	9.19	66.4
C	3.65	53.1	37.3	7.4	1.9	0.3	1.42359	7.17568	4.8	14	40.3	83.3	28.9	34.7	36.5	12	205	10.8	12.6	30	0.22	1.43	4.2	2.4	29.8	0.86	0.0392	10.2	89.8	9	1.2	29.7					54.2	141.3	13.2	86	262	32.8244	275	35.8	1.53		0.22	4.63	65.3
C	6.71	70.7	13.3	12.4	2.4	1.2	5.31579	5.70161	4.61	13.8	39.8	86.3	29.9	34.7	39.9	13	213	10.9	13	33	0.23	1.32	3.8	2.2	29.8	1.28	0.059	11.2	88.8	9.7	1.5	32.3	0	0	0.04	0.6	47.9	149.5	6.88	23	261	8.81226	153	37.2	1.05	0.37	1.19	3.11	44.9
C	13.29	80.6	10.8	8.3	0.1	0.2	7.46296	9.71084	4.4	13.7	39.8	89.8	30.9	34.4	43.8	13.2	162	11.2	14	34.6	0.18	7.44	3.5	1.3	31.6	1.67	0.0703	17.4	82.6	10.5	6.9	30	0	0	0.08	0.6	51.3	156.6	50.3	12	273	4.3956	313	60.4	1.33	1.43	21.5	5.71	61.6
C	4.49	77.7	15.4	6.5	0.2	0.2	5.04545	11.9538	4.7	14	39.5	83.7	29.7	35.4	39.1	12.8	98	11.3	15.2	36.3	0.11	5.06	3.9	2.9	30	0.41	0.0187	5.1	94.9	4.7	0.4	28.3							18.1	6	282	2.12766	307	68.2	0.876	0.22	8.38	8.07	65.7
C	3.07	51.8	36.2	10.7	1.3	0	1.43094	4.84112	4.8	13.7	38.9	81	28.5	35.2	37.2	12.6	120	10.8	13.8	33.1	0.13	1.46	4.1	3.1	29.1	0.54	0.0259	5.7	94.3	5.4	0.3	28.3	0	0	0.04	1.2	45.9	144.8	6.01	19	327	5.8104	124	31.1	1.5	0.87	1.26	4.99	62.3
C	5.08	69.8	13.6	14.6	1.4	0.6	5.13235	4.78082	4.15	13.4	38.9	93.7	32.3	34.4	40	11.8	196	12	15.1	41.8	0.23	4.9	3.2	0.6	31.9	0.88	0.0365	3.9	96.1	3.7	0.2	33.9					50.1	149.9	10.8	19	299	6.35452	35	11	1.21	0.27	0.06	7.42	76
C	4.58	47.3	37.7	12.9	2	0.7	1.25464	3.66667	4.17	13.3	38.8	93	31.9	34.3	46.3	13.6	183	10	10.6	24	0.18	1.35	3.6	1	32.2	0.71	0.0296	5.5	94.5	5.3	0.2	31.9	0	0	0.09	2	47.9	159.3	2	24	264	9.09091	104	28	1.24	0.59	2.11	4.16	63.1
C	6.09	78.8	13	8.2	0	0	6.06154	9.60976	4.8	13.5	38.7	80.6	28.1	34.9	37.8	13	196	8.9	9.5	16.4	0.17	6.08	4.1	4.6	28.8	0.43	0.0259	4.3	95.7	3.8	0.5	28.3								6	233	2.57511	516	72.4	1.39	0.38	11.21	3.85	53.5
C	5.64	55.5	38.8	5.5	0	0.2	1.43041	10.0909	4.4	13.1	38.6	87.1	29.6	33.9	41.4	13.1	190	10.9	12.4	31.9	0.21	1.43	3.5	2.1		0.75	0.0334	10	90	7.7	2.3	31.7	0.04	0.7	0.07	1.3	49.2	146.4	24.1	11	199	5.52764	403	59.1	0.816	0.54	3.68	5.63	30.5
C	4.98	91.2	6.8	1.6	0.1	0	13.4118	57	4.59	13.3	38.3	83.4	29	34.7	40.4	13.3	181	10.4	11.5	27.6	0.19	13.4	3.8	3.6	29.7	0.97	0.0445	9.1	90.9	7.5	1.6	26.5	0.01	0.2	0.02	0.4	47.3	155.6	5.74	26	216	12.037	154	32.3	1.18	0.56	3.56	7.69	83.7
C	19.8	92.8	5.9	1.1	0.1	0.1	15.7288	84.3636	4.6	13.7	37.9	82.2	27.9	36.1	35	11.8	265	10.8	12.5	31.7	0.29	15.85				3.14	0.1353	10.4	89.6	9.7	0.7	35.7	0.06	0.3	0.14	0.7	46.3	148.8	88	95	275	34.5455	300	8.4	1.04	0.6	0.39	14.96	86.4
C	5.19	81.1	13.5	5.2	0	0.2	6.00741	15.5962	4.4	13.2	37.1	84.9	30.2	35.6	36.6	11.9	135	9.1	9.3	17.8	0.12	6.01	3.6	1.7	30.9	0.32	0.0136	5	95	4.5	0.5		0.03	0.6	0.08	1.5	52.1	150	24.1	16	214	7.47664	379	70.3	0.734	1.55	10.4	3.72	59.5
A	4.46	62.9	29.1	7.6	0.2	0.2	2.16151	8.27632	4.55	12.9	38.7	85.1	28.4	33.3	43.1	13.9	153	12.3	15.4	42.6	0.19	2.16	3.8	3.2	28.8	0.62	0.0282	10.9	89.1	9.2	1.7	29.5	0.03	0.7	0.06	1.3	45.2	150.3	11.6	37	97	38.1443	107	18.8	1.08	1.38	0.53	7.34	71.8
A	6.79	63.3	26.5	10	0.1	0.1	2.38868	6.33	4.2	12.8	37.6	89.5	30.5	34	43.4	13.3	166	11.9	16.2	40.7	0.2	2.38	3.4	1.2	30.4	1.01	0.0424	9.1	90.9	6.7	2.4	29.6	0	0	0.12	1.8	52.4	146.7	4.47	28	119	23.5294	5	0.6	1.39	0,19	0.08	9.1	74.6
A	7.64	76.5	16.2	6.9	0.1	0.3	4.72222	11.087	4.5	12.4	37.6	83.6	27.6	33	39.4	12.9	97	12.2	16.4	42.5	0.12	4.71	3.9	3.3	28.2	0.56	0.0275	8.5	91.5	7.2	1.3	26.7	0	0	0.1	1.5	50.5	152.4	24.2	7	252	2.77778	163	68.7	1.13	0.28	6.08	10.52	72.2
A	4.93	89.9	7.7	1.9	0.6	0	11.6753	47.3158	4.3	12.7	37.5	87.2	29.5	33.9	42.5	13.6	134	11.7	11.8	35.4	0.16	11.66	3.8	3.2	29.2	0.84	0.0361	10.1	89.9	8.6	1.5	33.9	0	0	0.02	0.4	53.9	152.1	880	203	344	59.0116	1378	0.7	1.93	2.09	1.74	2.93	75.5
A	4.31	55.5	36.9	7.2	0.2	0.2	1.50407	7.70833	4.34	12.6	37.4	86.2	29	33.7	44.4	14.1	341	11.6	14.7	38.6	0.4	1.48	3.6	3.2	29.3	0.82	0.0356	9.3	90.7	8.1	1.2	31.1	0.3	0.7	0.07	1.6	45.8	151.4	7.52	25	190	13.1579	442	34.7	1.78	0.94	1.65	4.6	60.1
A	5.4	77.2	11.7	10.7	0.2	0.2	6.59829	7.21495	4.43	12.3	37.1	83.7	27.8	33.2	39.6	13	166	12.3	17.1	43.6	0.2	6.74	4	4	28.6	0.67	0.0297	7.5	92.5	6.6	0.9	28.3	0	0	0.02	0.4	47.4	155.9	27.7	10	238	4.20168	148	65.2	1.09	0.61	2.1	6.02	72.3
A	7.59	82.3	11.1	6.1	0.1	0.4	7.41441	13.4918	4.03	12	36.9	91.6	29.8	32.5	43.4	13.1	185	11.7	14.6	38.6	0.22	6.74	3.3	1.6	29.7	0.4	0.0161	8.4	91.6	6.6	1.8	28.3					52	142.4	21.2	11	237	4.64135	173	79.8	1.02	1.73	12.34	5.59	56.4
A	4.19	84.1	9.5	6.2	0.2	0	8.85263	13.5645	4.4	12.6	36.6	82.8	28.5	34.4	42.2	14	143	10.2	12.6	28.6	0.15	8.8	3.8	4.5	28.9	0.37	0.0164	7.9	92.1	7.1	0.8	29.2							38.7	15	221	6.78733	793	76.5	1.37	0.67	8.64	7.47	85.5
A	4.63	57.1	31.3	9.7	1.7	0.2	1.82428	5.8866	4.47	12.9	36.2	81	28.9	35.6	35	12	330	9.7	10	21.3	0.32	1.85	4.2	3.8	29.2	0.59	0.0264	9.3	90.7	7.1	2.2	31.5	0.11	2.4	0.15	3.2	41.6	140.1	21.8	60	259	23.166	450	48.1	0.912	0.47	0.68	4.04	42.1
A	7.69	90.4	7.7	1.8	0	0.1	11.7403	50.2222	4.59	12.1	35.7	77.8	26.4	33.9	42.1	15.1	255	11.2	13.2	34.4	0.28	11.27	3.8	11	27	0.34	0.0156	5.4	94.6	4.5	0.9	24.7	0.04	0.5	0.06	0.8	46.2	148.8	2	7	175	4	259	70.3	1.33	0.51	9.58	3.63	62.7
A	14.66	82.3	10.6	7	0	0.1	7.76415	11.7571	4.38	11.2	34.5	78.8	25.6	32.5	42.6	15	276	11.3	14.2	35.8	0.31	7.55	3.9	9	26.1	1.63	0.0714	24.9	75.1	17	7.9	22.6	0.1	0.7	0.19	1.3	47.6	153.4	9.15	21	395	5.31646	25	2.1	3.12	1.13	1.86	27.54	79.2
A	5.81	73.9	14.8	9.5	1.5	0.3	4.99324	7.77895	4.2	11.9	34.3	81.1	28.1	34.7	35.1	12.1	291	9.8	10.4	22.4	0.28	4.99	4.1	3.6	28.9	0.92	0.0392	16.3	83.7	11.9	4.4	24.2							64.8	10	212	4.71698	663	62.5	1.22	0,19	24.66	10.12	67.3
A	13.13	90.6	4.7	4.2	0.1	0.4	19.2766	21.5714	4.1	9.7	33.6	80.4	23.2	28.9	47.4	16.3	377	9.7	10.7	22.8	0.37	19.87				0.48	0.0201	16.6	83.4	13.9	2.7	21.4	0.07	0.5	0.1	0.7	50.5	141.1	79.1	26	454	5.72687	1233	80.3	0.312	10	34.48	12.59	65.5
A	4.95	78	18	3.6	0.2	0.2	4.33333	21.6667	3.96	11.8	33.5	84.6	29.8	35.2	38.6	12.6	102	10.8	13.4	32.2	0.11	4.45	3.5	2.7	30.4	0.4	0.0158	3.8	96.2	3.8	0	32.4	0.02	0.4	0.05	1	48.8	151.2	86.5	13	175	7.42857	1413	84	0.829	0.22	11.08	2.64	67
A	2.87	69.8	16	10.8	3.1	0.3	4.3625	6.46296	3.9	10.8	33.2	85.8	27.9	32.5	48.4	15.4	155	9.7	9.7	22.7	0.15	4.35	3.2	4.8	21.6	0.65	0.0245	8.7	91.3	7.6	1.1	25.7					46.5	131.1	15.2	11	179	6.14525	471	65.3	1.26		10.98	5.15	73
A	3.76	75.2	16.8	7.4	0.3	0.3	4.47619	10.1622	3.61	11.1	32.5	90	30.7	34.2	44.3	13.4	86	12.8	17.7	48.4	0.11	4.63	2.9	1.6	30.2	0.9	0.0325	8.1	91.9	7.7	0.4	29.2					54.8	147.6	53.9	15	208	7.21154	326	48.9	0.946	1.04	10.45	5.78	88.6
A	4.46	71.6	20.2	5.8	2	0.4	3.54455	12.3448	4.4	10.4	31.8	72.1	23.6	32.7	35.3	13.6	684	9.8	10.5	23.6	0.67	3.54	3.3	18.1	24.7	2.34	0.1154	41.9	58.1	22.6	19.3	27.6					54.1	147	107	76	169	44.9704	1006	25.5	1.23	0.95	7.85	6.07	67.2
A	6.49	73.2	13.3	12	1.5	0	5.50376	6.1	3.3	9.6	29.9	91.7	29.4	32.1	53.1	15.9	161	9.1	8.7	17.6	0.15	5.52	4.5	2.4	28.4	1	0.0317	7.4	92.6	6.8	0.6	32.6							33.5	53	156	33.9744	621	83.7	0.585	1.69	3.97	20.25	85.8
A	2.62	91.6	5	3.4	0	0	18.32	26.9412	3.1	9.3	27.4	88.1	29.9	33.9	52.1	16.5	75	12.1	16.9	40.4	0.09	18.46	4	3.1	30.4	2.13	0.0635	10.2	89.8	7.9	2.3	32.6					57.3	140.4	6.88	67	209	32.0574	1481	28.9	0.733	4.96	6.81	5.81	70.3
A	7.94	75.8	14.6	8.9	0.6	0.1	5.19178	8.51685	3.44	9	27.3	79.4	26.2	33	39.8	14.1	263	10.1	10.6	25.1	0.27	5.27	3.1	6.3	26.6	1.21	0.0416	27	73	16.6	10.4	24.1					47.2	145	10.3	18	359	5.01393	75	3.7	1.96	0.57	9.72	7.29	75.6
A	6.79	86.6	4.6	8.5	0	0.3	18.8261	10.1882	3.15	8.9	26.2	83.2	28.3	34	48.3	16.2	132	10.8	10.7	29.2	0.14	20.3	2.9	6.7	27.6	1.38	0.0435	9.9	90.1	9.1	0.8	25.1	0	0	0.04	0.6	58.9	154	15	41	118	34.7458	1558	34	0.961	2.01	20.47	20.25	93.5
[truncated: 79 more columns]
